# Supplementary material for: Brief segments of neurophysiological activity enable individual differentiation
Source: Nat Commun. 2021 Sep 29;12:5713. doi: 10.1038/s41467-021-25895-8 (PMC8481307; doi:10.1038/s41467-021-25895-8)
Supplement: Supplementary file 4 — Source Data [file 41467_2021_25895_MOESM4_ESM.zip]

Archive with 37 entries (36 files):
- source_data/
- source_data/Figure3c_sourcedata.csv
- __MACOSX/source_data/._Figure3c_sourcedata.csv
- source_data/FigureS9-10-11_source_data.csv
- __MACOSX/source_data/._FigureS9-10-11_source_data.csv
- source_data/Figure3d_sourcedata.csv
- __MACOSX/source_data/._Figure3d_sourcedata.csv
- source_data/FigureS2_Source_data.csv
- __MACOSX/source_data/._FigureS2_Source_data.csv
- source_data/Figure2b_source_data.csv
- __MACOSX/source_data/._Figure2b_source_data.csv
- source_data/FigureS3_Source_data.csv
- __MACOSX/source_data/._FigureS3_Source_data.csv
- source_data/Figure2a_Source_data_fingerprinting.csv
- __MACOSX/source_data/._Figure2a_Source_data_fingerprinting.csv
- source_data/Figure2a_Source_data_emptyroom.csv
- __MACOSX/source_data/._Figure2a_Source_data_emptyroom.csv
- source_data/FigureS1a_source_data.csv
- __MACOSX/source_data/._FigureS1a_source_data.csv
- source_data/Figure3b_source_data.csv
- __MACOSX/source_data/._Figure3b_source_data.csv
- source_data/FigureS16_source_data.csv
- __MACOSX/source_data/._FigureS16_source_data.csv
- source_data/FigureS6_Source_data.csv
- __MACOSX/source_data/._FigureS6_Source_data.csv
- source_data/Figure5_source_data.csv
- __MACOSX/source_data/._Figure5_source_data.csv
- source_data/README.txt
- __MACOSX/source_data/._README.txt
- source_data/FigureS8_source_data.csv
- __MACOSX/source_data/._FigureS8_source_data.csv
- source_data/FigureS1b_source_data.csv
- __MACOSX/source_data/._FigureS1b_source_data.csv
- source_data/Figure3a_Source_data.csv
- __MACOSX/source_data/._Figure3a_Source_data.csv
- source_data/FigureS7_Source_data.csv
- __MACOSX/source_data/._FigureS7_Source_data.csv
