# Supplementary material for: Brief segments of neurophysiological activity enable individual differentiation
Source: Nat Commun. 2021 Sep 29;12:5713. doi: 10.1038/s41467-021-25895-8 (PMC8481307; doi:10.1038/s41467-021-25895-8)
Supplement: Supplementary file 4 — Source Data [file 41467_2021_25895_MOESM4_ESM.zip › source_data/Figure3c_sourcedata.csv]

Dataset_parent	Method	band	dataset	accuracy
ONETWO	1.AEC	Delta	t	40.42
ONETWO	1.AEC	Delta	d	59.57
ONETWO	1.AEC	Theta	t	74.46
ONETWO	1.AEC	Theta	d	61.7
ONETWO	1.AEC	Alpha	t	53.19
ONETWO	1.AEC	Alpha	d	57.44
ONETWO	1.AEC	Beta	t	87.23
ONETWO	1.AEC	Beta	d	83.97
ONETWO	1.AEC	Gamma	t	89.36
ONETWO	1.AEC	Gamma	d	91.48
ONETWO	1.AEC	High Gamma	t	68.08
ONETWO	1.AEC	High Gamma	d	65.95
ONETWO	1.AEC	Broadband	t	80.85
ONETWO	1.AEC	Broadband	d	87.23
ONETWO	2.PSD	Delta	t	25.53
ONETWO	2.PSD	Delta	d	31.91
ONETWO	2.PSD	Theta	t	42.55
ONETWO	2.PSD	Theta	d	36.17
ONETWO	2.PSD	Alpha	t	48.93
ONETWO	2.PSD	Alpha	d	46.8
ONETWO	2.PSD	Beta	t	61.7
ONETWO	2.PSD	Beta	d	74.46
ONETWO	2.PSD	Gamma	t	72.34
ONETWO	2.PSD	Gamma	d	78.72
ONETWO	2.PSD	High Gamma	t	74.46
ONETWO	2.PSD	High Gamma	d	70.21
ONETWO	2.PSD	Broadband	t	70.21
ONETWO	2.PSD	Broadband	d	72.34
TWOONE	1.AEC	Delta	t	57.44
TWOONE	1.AEC	Delta	d	46.8
TWOONE	1.AEC	Theta	t	68.08
TWOONE	1.AEC	Theta	d	55.31
TWOONE	1.AEC	Alpha	t	70.21
TWOONE	1.AEC	Alpha	d	61.7
TWOONE	1.AEC	Beta	t	95.74
TWOONE	1.AEC	Beta	d	85.1
TWOONE	1.AEC	Gamma	t	87.23
TWOONE	1.AEC	Gamma	d	89.36
TWOONE	1.AEC	High Gamma	t	65.95
TWOONE	1.AEC	High Gamma	d	63.82
TWOONE	1.AEC	Broadband	t	80.85
TWOONE	1.AEC	Broadband	d	85.1
TWOONE	2.PSD	Delta	t	34.04
TWOONE	2.PSD	Delta	d	31.91
TWOONE	2.PSD	Theta	t	38.29
TWOONE	2.PSD	Theta	d	40.42
TWOONE	2.PSD	Alpha	t	70.21
TWOONE	2.PSD	Alpha	d	63.82
TWOONE	2.PSD	Beta	t	85.1
TWOONE	2.PSD	Beta	d	76.59
TWOONE	2.PSD	Gamma	t	85.1
TWOONE	2.PSD	Gamma	d	76.59
TWOONE	2.PSD	High Gamma	t	65.95
TWOONE	2.PSD	High Gamma	d	65.95
TWOONE	2.PSD	Broadband	t	72.34
TWOONE	2.PSD	Broadband	d	76.59
ONETHREE	1.AEC	Delta	t	55.31
ONETHREE	1.AEC	Delta	d	53.19
ONETHREE	1.AEC	Theta	t	59.57
ONETHREE	1.AEC	Theta	d	51.06
ONETHREE	1.AEC	Alpha	t	68.08
ONETHREE	1.AEC	Alpha	d	53.19
ONETHREE	1.AEC	Beta	t	82.97
ONETHREE	1.AEC	Beta	d	89.36
ONETHREE	1.AEC	Gamma	t	85.1
ONETHREE	1.AEC	Gamma	d	91.48
ONETHREE	1.AEC	High Gamma	t	72.34
ONETHREE	1.AEC	High Gamma	d	70.21
ONETHREE	1.AEC	Broadband	t	87.23
ONETHREE	1.AEC	Broadband	d	85.1
ONETHREE	2.PSD	Delta	t	36.17
ONETHREE	2.PSD	Delta	d	31.91
ONETHREE	2.PSD	Theta	t	34.04
ONETHREE	2.PSD	Theta	d	25.53
ONETHREE	2.PSD	Alpha	t	27.65
ONETHREE	2.PSD	Alpha	d	36.17
ONETHREE	2.PSD	Beta	t	51.06
ONETHREE	2.PSD	Beta	d	51.06
ONETHREE	2.PSD	Gamma	t	55.31
ONETHREE	2.PSD	Gamma	d	63.82
ONETHREE	2.PSD	High Gamma	t	72.34
ONETHREE	2.PSD	High Gamma	d	72.34
ONETHREE	2.PSD	Broadband	t	46.8
ONETHREE	2.PSD	Broadband	d	48.93
THREEONE	1.AEC	Delta	t	38.29
THREEONE	1.AEC	Delta	d	42.55
THREEONE	1.AEC	Theta	t	61.7
THREEONE	1.AEC	Theta	d	63.82
THREEONE	1.AEC	Alpha	t	57.44
THREEONE	1.AEC	Alpha	d	68.08
THREEONE	1.AEC	Beta	t	89.36
THREEONE	1.AEC	Beta	d	87.23
THREEONE	1.AEC	Gamma	t	89.36
THREEONE	1.AEC	Gamma	d	91.48
THREEONE	1.AEC	High Gamma	t	68.08
THREEONE	1.AEC	High Gamma	d	65.95
THREEONE	1.AEC	Broadband	t	76.59
THREEONE	1.AEC	Broadband	d	80.85
THREEONE	2.PSD	Delta	t	31.91
THREEONE	2.PSD	Delta	d	34.04
THREEONE	2.PSD	Theta	t	36.17
THREEONE	2.PSD	Theta	d	38.29
THREEONE	2.PSD	Alpha	t	38.29
THREEONE	2.PSD	Alpha	d	38.29
THREEONE	2.PSD	Beta	t	53.19
THREEONE	2.PSD	Beta	d	59.57
THREEONE	2.PSD	Gamma	t	48.93
THREEONE	2.PSD	Gamma	d	48.93
THREEONE	2.PSD	High Gamma	t	63.82
THREEONE	2.PSD	High Gamma	d	59.57
THREEONE	2.PSD	Broadband	t	48.93
THREEONE	2.PSD	Broadband	d	63.82
TWOTHREE	1.AEC	Delta	t	44.68
TWOTHREE	1.AEC	Delta	d	57.44
TWOTHREE	1.AEC	Theta	t	59.57
TWOTHREE	1.AEC	Theta	d	55.31
TWOTHREE	1.AEC	Alpha	t	70.21
TWOTHREE	1.AEC	Alpha	d	55.31
TWOTHREE	1.AEC	Beta	t	85.1
TWOTHREE	1.AEC	Beta	d	82.97
TWOTHREE	1.AEC	Gamma	t	78.72
TWOTHREE	1.AEC	Gamma	d	85.1
TWOTHREE	1.AEC	High Gamma	t	74.46
TWOTHREE	1.AEC	High Gamma	d	74.46
TWOTHREE	1.AEC	Broadband	t	80.85
TWOTHREE	1.AEC	Broadband	d	87.23
TWOTHREE	2.PSD	Delta	t	48.93
TWOTHREE	2.PSD	Delta	d	38.29
TWOTHREE	2.PSD	Theta	t	29.78
TWOTHREE	2.PSD	Theta	d	27.65
TWOTHREE	2.PSD	Alpha	t	40.42
TWOTHREE	2.PSD	Alpha	d	36.17
TWOTHREE	2.PSD	Beta	t	68.08
TWOTHREE	2.PSD	Beta	d	55.31
TWOTHREE	2.PSD	Gamma	t	68.08
TWOTHREE	2.PSD	Gamma	d	61.7
TWOTHREE	2.PSD	High Gamma	t	61.7
TWOTHREE	2.PSD	High Gamma	d	63.82
TWOTHREE	2.PSD	Broadband	t	65.95
TWOTHREE	2.PSD	Broadband	d	46.8
THREETWO	1.AEC	Delta	t	57.44
THREETWO	1.AEC	Delta	d	51.06
THREETWO	1.AEC	Theta	t	68.08
THREETWO	1.AEC	Theta	d	48.93
THREETWO	1.AEC	Alpha	t	63.82
THREETWO	1.AEC	Alpha	d	65.95
THREETWO	1.AEC	Beta	t	82.97
THREETWO	1.AEC	Beta	d	87.23
THREETWO	1.AEC	Gamma	t	93.61
THREETWO	1.AEC	Gamma	d	93.61
THREETWO	1.AEC	High Gamma	t	70.21
THREETWO	1.AEC	High Gamma	d	72.34
THREETWO	1.AEC	Broadband	t	82.97
THREETWO	1.AEC	Broadband	d	91.48
THREETWO	2.PSD	Delta	t	31.91
THREETWO	2.PSD	Delta	d	40.42
THREETWO	2.PSD	Theta	t	46.8
THREETWO	2.PSD	Theta	d	42.55
THREETWO	2.PSD	Alpha	t	38.29
THREETWO	2.PSD	Alpha	d	40.42
THREETWO	2.PSD	Beta	t	53.19
THREETWO	2.PSD	Beta	d	63.82
THREETWO	2.PSD	Gamma	t	55.31
THREETWO	2.PSD	Gamma	d	63.82
THREETWO	2.PSD	High Gamma	t	68.08
THREETWO	2.PSD	High Gamma	d	70.21
THREETWO	2.PSD	Broadband	t	55.31
THREETWO	2.PSD	Broadband	d	72.34
D1D3	1.AEC	Delta	identify dataset 1 from 2	51.06
D1D3	1.AEC	Delta	identify dataset 2 from 1	48.93
D1D3	1.AEC	Theta	identify dataset 1 from 2	68.08
D1D3	1.AEC	Theta	identify dataset 2 from 1	57.44
D1D3	1.AEC	Alpha	identify dataset 1 from 2	63.82
D1D3	1.AEC	Alpha	identify dataset 2 from 1	65.95
D1D3	1.AEC	Beta	identify dataset 1 from 2	93.61
D1D3	1.AEC	Beta	identify dataset 2 from 1	82.97
D1D3	1.AEC	Gamma	identify dataset 1 from 2	82.97
D1D3	1.AEC	Gamma	identify dataset 2 from 1	89.36
D1D3	1.AEC	High Gamma	identify dataset 1 from 2	65.95
D1D3	1.AEC	High Gamma	identify dataset 2 from 1	57.44
D2D3	1.AEC	Delta	identify dataset 1 from 2	57.44
D2D3	1.AEC	Delta	identify dataset 2 from 1	68.08
D2D3	1.AEC	Theta	identify dataset 1 from 2	70.21
D2D3	1.AEC	Theta	identify dataset 2 from 1	59.57
D2D3	1.AEC	Alpha	identify dataset 1 from 2	74.46
D2D3	1.AEC	Alpha	identify dataset 2 from 1	65.95
D2D3	1.AEC	Beta	identify dataset 1 from 2	89.36
D2D3	1.AEC	Beta	identify dataset 2 from 1	89.36
D2D3	1.AEC	Gamma	identify dataset 1 from 2	82.97
D2D3	1.AEC	Gamma	identify dataset 2 from 1	89.36
D2D3	1.AEC	High Gamma	identify dataset 1 from 2	63.82
D2D3	1.AEC	High Gamma	identify dataset 2 from 1	65.95
D1D2	1.AEC	Delta	identify dataset 1 from 2	51.06
D1D2	1.AEC	Delta	identify dataset 2 from 1	36.17
D1D2	1.AEC	Theta	identify dataset 1 from 2	70.21
D1D2	1.AEC	Theta	identify dataset 2 from 1	59.57
D1D2	1.AEC	Alpha	identify dataset 1 from 2	85.1
D1D2	1.AEC	Alpha	identify dataset 2 from 1	72.34
D1D2	1.AEC	Beta	identify dataset 1 from 2	80.85
D1D2	1.AEC	Beta	identify dataset 2 from 1	89.36
D1D2	1.AEC	Gamma	identify dataset 1 from 2	78.72
D1D2	1.AEC	Gamma	identify dataset 2 from 1	89.36
D1D2	1.AEC	High Gamma	identify dataset 1 from 2	72.34
D1D2	1.AEC	High Gamma	identify dataset 2 from 1	72.34
D1D2	1.AEC	Broadband	identify dataset 1 from 2	78.72
D1D2	1.AEC	Broadband	identify dataset 2 from 1	87.23
D2D3	1.AEC	Broadband	identify dataset 1 from 2	82.97
D2D3	1.AEC	Broadband	identify dataset 2 from 1	85.1
D1D3	1.AEC	Broadband	identify dataset 1 from 2	87.23
D1D3	1.AEC	Broadband	identify dataset 2 from 1	91.48
D1D3	2.PSD	Delta	identify dataset 1 from 2	34.04
D1D3	2.PSD	Delta	identify dataset 2 from 1	34.04
D1D3	2.PSD	Theta	identify dataset 1 from 2	46.8
D1D3	2.PSD	Theta	identify dataset 2 from 1	40.42
D1D3	2.PSD	Alpha	identify dataset 1 from 2	48.93
D1D3	2.PSD	Alpha	identify dataset 2 from 1	57.44
D1D3	2.PSD	Beta	identify dataset 1 from 2	72.34
D1D3	2.PSD	Beta	identify dataset 2 from 1	78.72
D1D3	2.PSD	Gamma	identify dataset 1 from 2	70.21
D1D3	2.PSD	Gamma	identify dataset 2 from 1	70.21
D1D3	2.PSD	High Gamma	identify dataset 1 from 2	70.21
D1D3	2.PSD	High Gamma	identify dataset 2 from 1	74.46
D2D3	2.PSD	Delta	identify dataset 1 from 2	34.04
D2D3	2.PSD	Delta	identify dataset 2 from 1	38.29
D2D3	2.PSD	Theta	identify dataset 1 from 2	44.68
D2D3	2.PSD	Theta	identify dataset 2 from 1	40.42
D2D3	2.PSD	Alpha	identify dataset 1 from 2	61.7
D2D3	2.PSD	Alpha	identify dataset 2 from 1	65.95
D2D3	2.PSD	Beta	identify dataset 1 from 2	76.59
D2D3	2.PSD	Beta	identify dataset 2 from 1	78.72
D2D3	2.PSD	Gamma	identify dataset 1 from 2	74.46
D2D3	2.PSD	Gamma	identify dataset 2 from 1	85.1
D2D3	2.PSD	High Gamma	identify dataset 1 from 2	76.59
D2D3	2.PSD	High Gamma	identify dataset 2 from 1	78.72
D1D2	2.PSD	Delta	identify dataset 1 from 2	40.42
D1D2	2.PSD	Delta	identify dataset 2 from 1	34.04
D1D2	2.PSD	Theta	identify dataset 1 from 2	44.68
D1D2	2.PSD	Theta	identify dataset 2 from 1	48.93
D1D2	2.PSD	Alpha	identify dataset 1 from 2	55.31
D1D2	2.PSD	Alpha	identify dataset 2 from 1	55.31
D1D2	2.PSD	Beta	identify dataset 1 from 2	70.21
D1D2	2.PSD	Beta	identify dataset 2 from 1	74.46
D1D2	2.PSD	Gamma	identify dataset 1 from 2	70.21
D1D2	2.PSD	Gamma	identify dataset 2 from 1	61.7
D1D2	2.PSD	High Gamma	identify dataset 1 from 2	68.08
D1D2	2.PSD	High Gamma	identify dataset 2 from 1	72.34
D1D2	2.PSD	Broadband	identify dataset 1 from 2	72.34
D1D2	2.PSD	Broadband	identify dataset 2 from 1	80.85
D2D3	2.PSD	Broadband	identify dataset 1 from 2	68.08
D2D3	2.PSD	Broadband	identify dataset 2 from 1	70.21
D1D3	2.PSD	Broadband	identify dataset 1 from 2	74.46
D1D3	2.PSD	Broadband	identify dataset 2 from 1	68.08
