# Supplementary material for: Brief segments of neurophysiological activity enable individual differentiation
Source: Nat Commun. 2021 Sep 29;12:5713. doi: 10.1038/s41467-021-25895-8 (PMC8481307; doi:10.1038/s41467-021-25895-8)
Supplement: Supplementary file 4 — Source Data [file 41467_2021_25895_MOESM4_ESM.zip › source_data/FigureS9-10-11_source_data.csv]

Dataset_parent	Method	band	dataset	accuracy
Sensor_Within	AEC	Delta	t	0.962
Sensor_Within	AEC	Delta	d	0.9303
Sensor_Within	AEC	Theta	t	0.9746
Sensor_Within	AEC	Theta	d	0.981
Sensor_Within	AEC	Alpha	t	0.981
Sensor_Within	AEC	Alpha	d	0.981
Sensor_Within	AEC	Beta	t	1
Sensor_Within	AEC	Beta	d	0.9936
Sensor_Within	AEC	Gamma	t	0.8987
Sensor_Within	AEC	Gamma	d	0.905
Sensor_Within	AEC	High Gamma	t	0.7405
Sensor_Within	AEC	High Gamma	d	0.7088
Sensor_Within	AEC	fullband	t	0.8797
Sensor_Within	AEC	fullband	d	0.8797
Sensor_Within	PSD	Delta	t	0.943
Sensor_Within	PSD	Delta	d	0.9556
Sensor_Within	PSD	Theta	t	0.9936
Sensor_Within	PSD	Theta	d	0.9936
Sensor_Within	PSD	Alpha	t	0.9683
Sensor_Within	PSD	Alpha	d	0.9683
Sensor_Within	PSD	Beta	t	0.9936
Sensor_Within	PSD	Beta	d	1
Sensor_Within	PSD	Gamma	t	0.9683
Sensor_Within	PSD	Gamma	d	0.9556
Sensor_Within	PSD	High Gamma	t	0.8734
Sensor_Within	PSD	High Gamma	d	0.8417
Sensor_Within	PSD	fullband	t	0.9746
Sensor_Within	PSD	fullband	d	0.9683
Sensor_between	AEC	Delta	t	0.4042
Sensor_between	AEC	Delta	d	0.4042
Sensor_between	AEC	Theta	t	0.468
Sensor_between	AEC	Theta	d	0.4468
Sensor_between	AEC	Alpha	t	0.5531
Sensor_between	AEC	Alpha	d	0.5531
Sensor_between	AEC	Beta	t	0.5531
Sensor_between	AEC	Beta	d	0.5106
Sensor_between	AEC	Gamma	t	0.3404
Sensor_between	AEC	Gamma	d	0.4468
Sensor_between	AEC	High Gamma	t	0.3191
Sensor_between	AEC	High Gamma	d	0.4255
Sensor_between	AEC	fullband	t	0.5957
Sensor_between	AEC	fullband	d	0.6382
Sensor_between	PSD	Delta	t	0.3191
Sensor_between	PSD	Delta	d	0.3829
Sensor_between	PSD	Theta	t	0.468
Sensor_between	PSD	Theta	d	0.468
Sensor_between	PSD	Alpha	t	0.7446
Sensor_between	PSD	Alpha	d	0.7234
Sensor_between	PSD	Beta	t	0.5531
Sensor_between	PSD	Beta	d	0.5744
Sensor_between	PSD	Gamma	t	0.468
Sensor_between	PSD	Gamma	d	0.4468
Sensor_between	PSD	High Gamma	t	0.468
Sensor_between	PSD	High Gamma	d	0.4893
Sensor_between	PSD	fullband	t	0.6595
Sensor_between	PSD	fullband	d	0.617
Short Onetwo	AEC	Delta	t	0.8481
Short Onetwo	AEC	Delta	d	0.8924
Short Onetwo	AEC	Theta	t	0.943
Short Onetwo	AEC	Theta	d	0.9493
Short Onetwo	AEC	Alpha	t	0.962
Short Onetwo	AEC	Alpha	d	0.9556
Short Onetwo	AEC	Beta	t	0.9936
Short Onetwo	AEC	Beta	d	1
Short Onetwo	AEC	Gamma	t	0.943
Short Onetwo	AEC	Gamma	d	0.9177
Short Onetwo	AEC	High Gamma	t	0.8164
Short Onetwo	AEC	High Gamma	d	0.8354
Short Onetwo	AEC	fullband	t	0.8037
Short Onetwo	AEC	fullband	d	0.8037
Short Onetwo	PSD	Delta	t	0.924
Short Onetwo	PSD	Delta	d	0.8987
Short Onetwo	PSD	Theta	t	0.9683
Short Onetwo	PSD	Theta	d	0.9746
Short Onetwo	PSD	Alpha	t	0.9177
Short Onetwo	PSD	Alpha	d	0.9367
Short Onetwo	PSD	Beta	t	0.9746
Short Onetwo	PSD	Beta	d	0.9873
Short Onetwo	PSD	Gamma	t	0.9746
Short Onetwo	PSD	Gamma	d	0.9683
Short Onetwo	PSD	High Gamma	t	0.905
Short Onetwo	PSD	High Gamma	d	0.8987
Short Onetwo	PSD	fullband	t	0.9177
Short Onetwo	PSD	fullband	d	0.9177
Short twothree	AEC	Delta	t	0.8481
Short twothree	AEC	Delta	d	0.7658
Short twothree	AEC	Theta	t	0.9177
Short twothree	AEC	Theta	d	0.886
Short twothree	AEC	Alpha	t	0.8924
Short twothree	AEC	Alpha	d	0.8987
Short twothree	AEC	Beta	t	0.9936
Short twothree	AEC	Beta	d	0.981
Short twothree	AEC	Gamma	t	0.886
Short twothree	AEC	Gamma	d	0.886
Short twothree	AEC	High Gamma	t	0.6265
Short twothree	AEC	High Gamma	d	0.6708
Short twothree	AEC	fullband	t	0.8037
Short twothree	AEC	fullband	d	0.8037
Short twothree	PSD	Delta	t	0.8607
Short twothree	PSD	Delta	d	0.8607
Short twothree	PSD	Theta	t	0.8544
Short twothree	PSD	Theta	d	0.8797
Short twothree	PSD	Alpha	t	0.7658
Short twothree	PSD	Alpha	d	0.7658
Short twothree	PSD	Beta	t	0.9113
Short twothree	PSD	Beta	d	0.9113
Short twothree	PSD	Gamma	t	0.7974
Short twothree	PSD	Gamma	d	0.8607
Short twothree	PSD	High Gamma	t	0.6962
Short twothree	PSD	High Gamma	d	0.6962
Short twothree	PSD	fullband	t	0.8164
Short twothree	PSD	fullband	d	0.8291
Short onethree	AEC	Delta	t	0.8607
Short onethree	AEC	Delta	d	0.7594
Short onethree	AEC	Theta	t	0.9177
Short onethree	AEC	Theta	d	0.8987
Short onethree	AEC	Alpha	t	0.905
Short onethree	AEC	Alpha	d	0.8734
Short onethree	AEC	Beta	t	0.9936
Short onethree	AEC	Beta	d	0.9746
Short onethree	AEC	Gamma	t	0.9113
Short onethree	AEC	Gamma	d	0.8924
Short onethree	AEC	High Gamma	t	0.6075
Short onethree	AEC	High Gamma	d	0.6962
Short onethree	AEC	fullband	t	0.8101
Short onethree	AEC	fullband	d	0.7911
Short onethree	PSD	Delta	t	0.8354
Short onethree	PSD	Delta	d	0.8354
Short onethree	PSD	Theta	t	0.8417
Short onethree	PSD	Theta	d	0.8797
Short onethree	PSD	Alpha	t	0.6898
Short onethree	PSD	Alpha	d	0.7405
Short onethree	PSD	Beta	t	0.867
Short onethree	PSD	Beta	d	0.886
Short onethree	PSD	Gamma	t	0.8037
Short onethree	PSD	Gamma	d	0.8291
Short onethree	PSD	High Gamma	t	0.7088
Short onethree	PSD	High Gamma	d	0.7088
Short onethree	PSD	fullband	t	0.7594
Short onethree	PSD	fullband	d	0.7848
