# Supplementary material for: Brief segments of neurophysiological activity enable individual differentiation
Source: Nat Commun. 2021 Sep 29;12:5713. doi: 10.1038/s41467-021-25895-8 (PMC8481307; doi:10.1038/s41467-021-25895-8)
Supplement: Supplementary file 4 — Source Data [file 41467_2021_25895_MOESM4_ESM.zip › source_data/Figure3d_sourcedata.csv]

Level	Method	band	dataset	accuracy
Source	AEC	Delta	Dataset 1 -> 2	89.36
Source	AEC	Delta	Dataset 2 -> 1	87.23
Source	AEC	Theta	Dataset 1 -> 2	91.48
Source	AEC	Theta	Dataset 2 -> 1	82.97
Source	AEC	Alpha	Dataset 1 -> 2	89.36
Source	AEC	Alpha	Dataset 2 -> 1	82.97
Source	AEC	Beta	Dataset 1 -> 2	95.74
Source	AEC	Beta	Dataset 2 -> 1	91.48
Source	AEC	Gamma	Dataset 1 -> 2	89.36
Source	AEC	Gamma	Dataset 2 -> 1	97.87
Source	AEC	High Gamma	Dataset 1 -> 2	80.85
Source	AEC	High Gamma	Dataset 2 -> 1	76.59
Source	AEC	Broadband	Dataset 1 -> 2	89.36
Source	AEC	Broadband	Dataset 2 -> 1	89.36
Source	PSD	Delta	Dataset 1 -> 2	93.61
Source	PSD	Delta	Dataset 2 -> 1	91.48
Source	PSD	Theta	Dataset 1 -> 2	95.74
Source	PSD	Theta	Dataset 2 -> 1	95.74
Source	PSD	Alpha	Dataset 1 -> 2	93.61
Source	PSD	Alpha	Dataset 2 -> 1	95.75
Source	PSD	Beta	Dataset 1 -> 2	95.74
Source	PSD	Beta	Dataset 2 -> 1	97.87
Source	PSD	Gamma	Dataset 1 -> 2	97.87
Source	PSD	Gamma	Dataset 2 -> 1	97.87
Source	PSD	High Gamma	Dataset 1 -> 2	91.48
Source	PSD	High Gamma	Dataset 2 -> 1	95.74
Source	PSD	Broadband	Dataset 1 -> 2	97.87
Source	PSD	Broadband	Dataset 2 -> 1	97.87
Source	AEC	Delta	Dataset 1 -> 2	98.73
Source	AEC	Delta	Dataset 2 -> 1	100
Source	AEC	Theta	Dataset 1 -> 2	100
Source	AEC	Theta	Dataset 2 -> 1	100
Source	AEC	Alpha	Dataset 1 -> 2	99.36
Source	AEC	Alpha	Dataset 2 -> 1	100
Source	AEC	Beta	Dataset 1 -> 2	100
Source	AEC	Beta	Dataset 2 -> 1	100
Source	AEC	Gamma	Dataset 1 -> 2	98.73
Source	AEC	Gamma	Dataset 2 -> 1	96.2
Source	AEC	High Gamma	Dataset 1 -> 2	94.93
Source	AEC	High Gamma	Dataset 2 -> 1	94.93
Source	AEC	Broadband	Dataset 1 -> 2	94.93
Source	AEC	Broadband	Dataset 2 -> 1	94.3
Source	PSD	Delta	Dataset 1 -> 2	94.93
Source	PSD	Delta	Dataset 2 -> 1	92.4
Source	PSD	Theta	Dataset 1 -> 2	95.56
Source	PSD	Theta	Dataset 2 -> 1	94.93
Source	PSD	Alpha	Dataset 1 -> 2	95.56
Source	PSD	Alpha	Dataset 2 -> 1	94.3
Source	PSD	Beta	Dataset 1 -> 2	96.2
Source	PSD	Beta	Dataset 2 -> 1	95.56
Source	PSD	Gamma	Dataset 1 -> 2	96.2
Source	PSD	Gamma	Dataset 2 -> 1	97.46
Source	PSD	High Gamma	Dataset 1 -> 2	97.46
Source	PSD	High Gamma	Dataset 2 -> 1	94.3
Source	PSD	Broadband	Dataset 1 -> 2	96.2
Source	PSD	Broadband	Dataset 2 -> 1	96.2
Source	AEC	Delta	Dataset 3 -> 1	60.12
Source	AEC	Delta	Dataset 1 -> 3	68.35
Source	AEC	Theta	Dataset 3 -> 1	80.37
Source	AEC	Theta	Dataset 1 -> 3	83.54
Source	AEC	Alpha	Dataset 3 -> 1	87.97
Source	AEC	Alpha	Dataset 1 -> 3	87.34
Source	AEC	Beta	Dataset 3 -> 1	98.1
Source	AEC	Beta	Dataset 1 -> 3	96.2
Source	AEC	Gamma	Dataset 3 -> 1	96.2
Source	AEC	Gamma	Dataset 1 -> 3	94.93
Source	AEC	High Gamma	Dataset 3 -> 1	91.77
Source	AEC	High Gamma	Dataset 1 -> 3	89.87
Source	AEC	Delta	Dataset 3 -> 2	67.72
Source	AEC	Delta	Dataset 2 -> 3	63.92
Source	AEC	Theta	Dataset 3 -> 2	84.17
Source	AEC	Theta	Dataset 2 -> 3	86.7
Source	AEC	Alpha	Dataset 3 -> 2	86.7
Source	AEC	Alpha	Dataset 2 -> 3	84.17
Source	AEC	Beta	Dataset 3 -> 2	99.36
Source	AEC	Beta	Dataset 2 -> 3	97.46
Source	AEC	Gamma	Dataset 3 -> 2	93.67
Source	AEC	Gamma	Dataset 2 -> 3	94.3
Source	AEC	High Gamma	Dataset 3 -> 2	91.13
Source	AEC	High Gamma	Dataset 2 -> 3	90.5
Source	AEC	Delta	Dataset 2 -> 1	76.58
Source	AEC	Delta	Dataset 1 -> 2	76.58
Source	AEC	Theta	Dataset 2 -> 1	92.4
Source	AEC	Theta	Dataset 1 -> 2	94.3
Source	AEC	Alpha	Dataset 2 -> 1	96.2
Source	AEC	Alpha	Dataset 1 -> 2	96.83
Source	AEC	Beta	Dataset 2 -> 1	100
Source	AEC	Beta	Dataset 1 -> 2	100
Source	AEC	Gamma	Dataset 2 -> 1	96.2
Source	AEC	Gamma	Dataset 1 -> 2	96.2
Source	AEC	High Gamma	Dataset 2 -> 1	95.56
Source	AEC	High Gamma	Dataset 1 -> 2	94.3
Source	AEC	Broadband	Dataset 2 -> 1	96.83
Source	AEC	Broadband	Dataset 1 -> 2	95.56
Source	AEC	Broadband	Dataset 3 -> 2	93.67
Source	AEC	Broadband	Dataset 2 -> 3	93.03
Source	AEC	Broadband	Dataset 3 -> 1	94.93
Source	AEC	Broadband	Dataset 1 -> 3	93.03
Source	PSD	Delta	Dataset 3 -> 1	31.64
Source	PSD	Delta	Dataset 1 -> 3	33.54
Source	PSD	Theta	Dataset 3 -> 1	42.4
Source	PSD	Theta	Dataset 1 -> 3	44.3
Source	PSD	Alpha	Dataset 3 -> 1	41.77
Source	PSD	Alpha	Dataset 1 -> 3	46.83
Source	PSD	Beta	Dataset 3 -> 1	72.15
Source	PSD	Beta	Dataset 1 -> 3	64.55
Source	PSD	Gamma	Dataset 3 -> 1	65.18
Source	PSD	Gamma	Dataset 1 -> 3	63.29
Source	PSD	High Gamma	Dataset 3 -> 1	79.11
Source	PSD	High Gamma	Dataset 1 -> 3	79.11
Source	PSD	Delta	Dataset 3 -> 2	29.74
Source	PSD	Delta	Dataset 2 -> 3	29.74
Source	PSD	Theta	Dataset 3 -> 2	45.56
Source	PSD	Theta	Dataset 2 -> 3	41.13
Source	PSD	Alpha	Dataset 3 -> 2	50
Source	PSD	Alpha	Dataset 2 -> 3	46.2
Source	PSD	Beta	Dataset 3 -> 2	71.51
Source	PSD	Beta	Dataset 2 -> 3	60.12
Source	PSD	Gamma	Dataset 3 -> 2	64.55
Source	PSD	Gamma	Dataset 2 -> 3	68.98
Source	PSD	High Gamma	Dataset 3 -> 2	82.27
Source	PSD	High Gamma	Dataset 2 -> 3	83.54
Source	PSD	Delta	Dataset 2 -> 1	44.93
Source	PSD	Delta	Dataset 1 -> 2	43.67
Source	PSD	Theta	Dataset 2 -> 1	66.45
Source	PSD	Theta	Dataset 1 -> 2	57.59
Source	PSD	Alpha	Dataset 2 -> 1	65.18
Source	PSD	Alpha	Dataset 1 -> 2	72.78
Source	PSD	Beta	Dataset 2 -> 1	91.77
Source	PSD	Beta	Dataset 1 -> 2	93.03
Source	PSD	Gamma	Dataset 2 -> 1	92.4
Source	PSD	Gamma	Dataset 1 -> 2	89.24
Source	PSD	High Gamma	Dataset 2 -> 1	90.5
Source	PSD	High Gamma	Dataset 1 -> 2	93.03
Source	PSD	Broadband	Dataset 2 -> 1	90.5
Source	PSD	Broadband	Dataset 1 -> 2	93.03
Source	PSD	Broadband	Dataset 3 -> 2	71.51
Source	PSD	Broadband	Dataset 2 -> 3	63.92
Source	PSD	Broadband	Dataset 3 -> 1	62.65
Source	PSD	Broadband	Dataset 1 -> 3	62.65
Source	AEC	Delta	t	40.42
Source	AEC	Delta	d	59.57
Source	AEC	Theta	t	74.46
Source	AEC	Theta	d	61.7
Source	AEC	Alpha	t	53.19
Source	AEC	Alpha	d	57.44
Source	AEC	Beta	t	87.23
Source	AEC	Beta	d	83.97
Source	AEC	Gamma	t	89.36
Source	AEC	Gamma	d	91.48
Source	AEC	High Gamma	t	68.08
Source	AEC	High Gamma	d	65.95
Source	AEC	Broadband	t	80.85
Source	AEC	Broadband	d	87.23
Source	PSD	Delta	t	25.53
Source	PSD	Delta	d	31.91
Source	PSD	Theta	t	42.55
Source	PSD	Theta	d	36.17
Source	PSD	Alpha	t	48.93
Source	PSD	Alpha	d	46.8
Source	PSD	Beta	t	61.7
Source	PSD	Beta	d	74.46
Source	PSD	Gamma	t	72.34
Source	PSD	Gamma	d	78.72
Source	PSD	High Gamma	t	74.46
Source	PSD	High Gamma	d	70.21
Source	PSD	Broadband	t	70.21
Source	PSD	Broadband	d	72.34
Source	AEC	Delta	t	57.44
Source	AEC	Delta	d	46.8
Source	AEC	Theta	t	68.08
Source	AEC	Theta	d	55.31
Source	AEC	Alpha	t	70.21
Source	AEC	Alpha	d	61.7
Source	AEC	Beta	t	95.74
Source	AEC	Beta	d	85.1
Source	AEC	Gamma	t	87.23
Source	AEC	Gamma	d	89.36
Source	AEC	High Gamma	t	65.95
Source	AEC	High Gamma	d	63.82
Source	AEC	Broadband	t	80.85
Source	AEC	Broadband	d	85.1
Source	PSD	Delta	t	34.04
Source	PSD	Delta	d	31.91
Source	PSD	Theta	t	38.29
Source	PSD	Theta	d	40.42
Source	PSD	Alpha	t	70.21
Source	PSD	Alpha	d	63.82
Source	PSD	Beta	t	85.1
Source	PSD	Beta	d	76.59
Source	PSD	Gamma	t	85.1
Source	PSD	Gamma	d	76.59
Source	PSD	High Gamma	t	65.95
Source	PSD	High Gamma	d	65.95
Source	PSD	Broadband	t	72.34
Source	PSD	Broadband	d	76.59
Source	AEC	Delta	t	55.31
Source	AEC	Delta	d	53.19
Source	AEC	Theta	t	59.57
Source	AEC	Theta	d	51.06
Source	AEC	Alpha	t	68.08
Source	AEC	Alpha	d	53.19
Source	AEC	Beta	t	82.97
Source	AEC	Beta	d	89.36
Source	AEC	Gamma	t	85.1
Source	AEC	Gamma	d	91.48
Source	AEC	High Gamma	t	72.34
Source	AEC	High Gamma	d	70.21
Source	AEC	Broadband	t	87.23
Source	AEC	Broadband	d	85.1
Source	PSD	Delta	t	36.17
Source	PSD	Delta	d	31.91
Source	PSD	Theta	t	34.04
Source	PSD	Theta	d	25.53
Source	PSD	Alpha	t	27.65
Source	PSD	Alpha	d	36.17
Source	PSD	Beta	t	51.06
Source	PSD	Beta	d	51.06
Source	PSD	Gamma	t	55.31
Source	PSD	Gamma	d	63.82
Source	PSD	High Gamma	t	72.34
Source	PSD	High Gamma	d	72.34
Source	PSD	Broadband	t	46.8
Source	PSD	Broadband	d	48.93
Source	AEC	Delta	t	38.29
Source	AEC	Delta	d	42.55
Source	AEC	Theta	t	61.7
Source	AEC	Theta	d	63.82
Source	AEC	Alpha	t	57.44
Source	AEC	Alpha	d	68.08
Source	AEC	Beta	t	89.36
Source	AEC	Beta	d	87.23
Source	AEC	Gamma	t	89.36
Source	AEC	Gamma	d	91.48
Source	AEC	High Gamma	t	68.08
Source	AEC	High Gamma	d	65.95
Source	AEC	Broadband	t	76.59
Source	AEC	Broadband	d	80.85
Source	PSD	Delta	t	31.91
Source	PSD	Delta	d	34.04
Source	PSD	Theta	t	36.17
Source	PSD	Theta	d	38.29
Source	PSD	Alpha	t	38.29
Source	PSD	Alpha	d	38.29
Source	PSD	Beta	t	53.19
Source	PSD	Beta	d	59.57
Source	PSD	Gamma	t	48.93
Source	PSD	Gamma	d	48.93
Source	PSD	High Gamma	t	63.82
Source	PSD	High Gamma	d	59.57
Source	PSD	Broadband	t	48.93
Source	PSD	Broadband	d	63.82
Source	AEC	Delta	t	44.68
Source	AEC	Delta	d	57.44
Source	AEC	Theta	t	59.57
Source	AEC	Theta	d	55.31
Source	AEC	Alpha	t	70.21
Source	AEC	Alpha	d	55.31
Source	AEC	Beta	t	85.1
Source	AEC	Beta	d	82.97
Source	AEC	Gamma	t	78.72
Source	AEC	Gamma	d	85.1
Source	AEC	High Gamma	t	74.46
Source	AEC	High Gamma	d	74.46
Source	AEC	Broadband	t	80.85
Source	AEC	Broadband	d	87.23
Source	PSD	Delta	t	48.93
Source	PSD	Delta	d	38.29
Source	PSD	Theta	t	29.78
Source	PSD	Theta	d	27.65
Source	PSD	Alpha	t	40.42
Source	PSD	Alpha	d	36.17
Source	PSD	Beta	t	68.08
Source	PSD	Beta	d	55.31
Source	PSD	Gamma	t	68.08
Source	PSD	Gamma	d	61.7
Source	PSD	High Gamma	t	61.7
Source	PSD	High Gamma	d	63.82
Source	PSD	Broadband	t	65.95
Source	PSD	Broadband	d	46.8
Source	AEC	Delta	t	57.44
Source	AEC	Delta	d	51.06
Source	AEC	Theta	t	68.08
Source	AEC	Theta	d	48.93
Source	AEC	Alpha	t	63.82
Source	AEC	Alpha	d	65.95
Source	AEC	Beta	t	82.97
Source	AEC	Beta	d	87.23
Source	AEC	Gamma	t	93.61
Source	AEC	Gamma	d	93.61
Source	AEC	High Gamma	t	70.21
Source	AEC	High Gamma	d	72.34
Source	AEC	Broadband	t	82.97
Source	AEC	Broadband	d	91.48
Source	PSD	Delta	t	31.91
Source	PSD	Delta	d	40.42
Source	PSD	Theta	t	46.8
Source	PSD	Theta	d	42.55
Source	PSD	Alpha	t	38.29
Source	PSD	Alpha	d	40.42
Source	PSD	Beta	t	53.19
Source	PSD	Beta	d	63.82
Source	PSD	Gamma	t	55.31
Source	PSD	Gamma	d	63.82
Source	PSD	High Gamma	t	68.08
Source	PSD	High Gamma	d	70.21
Source	PSD	Broadband	t	55.31
Source	PSD	Broadband	d	72.34
Source	AEC	Delta	identify dataset 1 from 2	51.06
Source	AEC	Delta	identify dataset 2 from 1	48.93
Source	AEC	Theta	identify dataset 1 from 2	68.08
Source	AEC	Theta	identify dataset 2 from 1	57.44
Source	AEC	Alpha	identify dataset 1 from 2	63.82
Source	AEC	Alpha	identify dataset 2 from 1	65.95
Source	AEC	Beta	identify dataset 1 from 2	93.61
Source	AEC	Beta	identify dataset 2 from 1	82.97
Source	AEC	Gamma	identify dataset 1 from 2	82.97
Source	AEC	Gamma	identify dataset 2 from 1	89.36
Source	AEC	High Gamma	identify dataset 1 from 2	65.95
Source	AEC	High Gamma	identify dataset 2 from 1	57.44
Source	AEC	Delta	identify dataset 1 from 2	57.44
Source	AEC	Delta	identify dataset 2 from 1	68.08
Source	AEC	Theta	identify dataset 1 from 2	70.21
Source	AEC	Theta	identify dataset 2 from 1	59.57
Source	AEC	Alpha	identify dataset 1 from 2	74.46
Source	AEC	Alpha	identify dataset 2 from 1	65.95
Source	AEC	Beta	identify dataset 1 from 2	89.36
Source	AEC	Beta	identify dataset 2 from 1	89.36
Source	AEC	Gamma	identify dataset 1 from 2	82.97
Source	AEC	Gamma	identify dataset 2 from 1	89.36
Source	AEC	High Gamma	identify dataset 1 from 2	63.82
Source	AEC	High Gamma	identify dataset 2 from 1	65.95
Source	AEC	Delta	identify dataset 1 from 2	51.06
Source	AEC	Delta	identify dataset 2 from 1	36.17
Source	AEC	Theta	identify dataset 1 from 2	70.21
Source	AEC	Theta	identify dataset 2 from 1	59.57
Source	AEC	Alpha	identify dataset 1 from 2	85.1
Source	AEC	Alpha	identify dataset 2 from 1	72.34
Source	AEC	Beta	identify dataset 1 from 2	80.85
Source	AEC	Beta	identify dataset 2 from 1	89.36
Source	AEC	Gamma	identify dataset 1 from 2	78.72
Source	AEC	Gamma	identify dataset 2 from 1	89.36
Source	AEC	High Gamma	identify dataset 1 from 2	72.34
Source	AEC	High Gamma	identify dataset 2 from 1	72.34
Source	AEC	Broadband	identify dataset 1 from 2	78.72
Source	AEC	Broadband	identify dataset 2 from 1	87.23
Source	AEC	Broadband	identify dataset 1 from 2	82.97
Source	AEC	Broadband	identify dataset 2 from 1	85.1
Source	AEC	Broadband	identify dataset 1 from 2	87.23
Source	AEC	Broadband	identify dataset 2 from 1	91.48
Source	PSD	Delta	identify dataset 1 from 2	34.04
Source	PSD	Delta	identify dataset 2 from 1	34.04
Source	PSD	Theta	identify dataset 1 from 2	46.8
Source	PSD	Theta	identify dataset 2 from 1	40.42
Source	PSD	Alpha	identify dataset 1 from 2	48.93
Source	PSD	Alpha	identify dataset 2 from 1	57.44
Source	PSD	Beta	identify dataset 1 from 2	72.34
Source	PSD	Beta	identify dataset 2 from 1	78.72
Source	PSD	Gamma	identify dataset 1 from 2	70.21
Source	PSD	Gamma	identify dataset 2 from 1	70.21
Source	PSD	High Gamma	identify dataset 1 from 2	70.21
Source	PSD	High Gamma	identify dataset 2 from 1	74.46
Source	PSD	Delta	identify dataset 1 from 2	34.04
Source	PSD	Delta	identify dataset 2 from 1	38.29
Source	PSD	Theta	identify dataset 1 from 2	44.68
Source	PSD	Theta	identify dataset 2 from 1	40.42
Source	PSD	Alpha	identify dataset 1 from 2	61.7
Source	PSD	Alpha	identify dataset 2 from 1	65.95
Source	PSD	Beta	identify dataset 1 from 2	76.59
Source	PSD	Beta	identify dataset 2 from 1	78.72
Source	PSD	Gamma	identify dataset 1 from 2	74.46
Source	PSD	Gamma	identify dataset 2 from 1	85.1
Source	PSD	High Gamma	identify dataset 1 from 2	76.59
Source	PSD	High Gamma	identify dataset 2 from 1	78.72
Source	PSD	Delta	identify dataset 1 from 2	40.42
Source	PSD	Delta	identify dataset 2 from 1	34.04
Source	PSD	Theta	identify dataset 1 from 2	44.68
Source	PSD	Theta	identify dataset 2 from 1	48.93
Source	PSD	Alpha	identify dataset 1 from 2	55.31
Source	PSD	Alpha	identify dataset 2 from 1	55.31
Source	PSD	Beta	identify dataset 1 from 2	70.21
Source	PSD	Beta	identify dataset 2 from 1	74.46
Source	PSD	Gamma	identify dataset 1 from 2	70.21
Source	PSD	Gamma	identify dataset 2 from 1	61.7
Source	PSD	High Gamma	identify dataset 1 from 2	68.08
Source	PSD	High Gamma	identify dataset 2 from 1	72.34
Source	PSD	Broadband	identify dataset 1 from 2	72.34
Source	PSD	Broadband	identify dataset 2 from 1	80.85
Source	PSD	Broadband	identify dataset 1 from 2	68.08
Source	PSD	Broadband	identify dataset 2 from 1	70.21
Source	PSD	Broadband	identify dataset 1 from 2	74.46
Source	PSD	Broadband	identify dataset 2 from 1	68.08
Sensor	AEC	Delta	Dataset 1 -> 2	96.2
Sensor	AEC	Delta	Dataset 2 -> 1	93.03
Sensor	AEC	Theta	Dataset 1 -> 2	97.46
Sensor	AEC	Theta	Dataset 2 -> 1	98.1
Sensor	AEC	Alpha	Dataset 1 -> 2	98.1
Sensor	AEC	Alpha	Dataset 2 -> 1	98.1
Sensor	AEC	Beta	Dataset 1 -> 2	100
Sensor	AEC	Beta	Dataset 2 -> 1	99.36
Sensor	AEC	Gamma	Dataset 1 -> 2	89.87
Sensor	AEC	Gamma	Dataset 2 -> 1	90.5
Sensor	AEC	High Gamma	Dataset 1 -> 2	74.05
Sensor	AEC	High Gamma	Dataset 2 -> 1	70.88
Sensor	AEC	Broadband	Dataset 1 -> 2	87.97
Sensor	AEC	Broadband	Dataset 2 -> 1	87.97
Sensor	PSD	Delta	Dataset 1 -> 2	94.3
Sensor	PSD	Delta	Dataset 2 -> 1	95.56
Sensor	PSD	Theta	Dataset 1 -> 2	99.36
Sensor	PSD	Theta	Dataset 2 -> 1	99.36
Sensor	PSD	Alpha	Dataset 1 -> 2	96.83
Sensor	PSD	Alpha	Dataset 2 -> 1	96.83
Sensor	PSD	Beta	Dataset 1 -> 2	99.36
Sensor	PSD	Beta	Dataset 2 -> 1	100
Sensor	PSD	Gamma	Dataset 1 -> 2	96.83
Sensor	PSD	Gamma	Dataset 2 -> 1	95.56
Sensor	PSD	High Gamma	Dataset 1 -> 2	87.34
Sensor	PSD	High Gamma	Dataset 2 -> 1	84.17
Sensor	PSD	Broadband	Dataset 1 -> 2	97.46
Sensor	PSD	Broadband	Dataset 2 -> 1	96.83
Sensor	AEC	Delta	Dataset 1 -> 2	40.42
Sensor	AEC	Delta	Dataset 2 -> 1	40.42
Sensor	AEC	Theta	Dataset 1 -> 2	46.8
Sensor	AEC	Theta	Dataset 2 -> 1	44.68
Sensor	AEC	Alpha	Dataset 1 -> 2	55.31
Sensor	AEC	Alpha	Dataset 2 -> 1	55.31
Sensor	AEC	Beta	Dataset 1 -> 2	55.31
Sensor	AEC	Beta	Dataset 2 -> 1	51.06
Sensor	AEC	Gamma	Dataset 1 -> 2	34.04
Sensor	AEC	Gamma	Dataset 2 -> 1	44.68
Sensor	AEC	High Gamma	Dataset 1 -> 2	31.91
Sensor	AEC	High Gamma	Dataset 2 -> 1	42.55
Sensor	AEC	Broadband	Dataset 1 -> 2	59.57
Sensor	AEC	Broadband	Dataset 2 -> 1	63.82
Sensor	PSD	Delta	Dataset 1 -> 2	31.91
Sensor	PSD	Delta	Dataset 2 -> 1	38.29
Sensor	PSD	Theta	Dataset 1 -> 2	46.8
Sensor	PSD	Theta	Dataset 2 -> 1	46.8
Sensor	PSD	Alpha	Dataset 1 -> 2	74.46
Sensor	PSD	Alpha	Dataset 2 -> 1	72.34
Sensor	PSD	Beta	Dataset 1 -> 2	55.31
Sensor	PSD	Beta	Dataset 2 -> 1	57.44
Sensor	PSD	Gamma	Dataset 1 -> 2	46.8
Sensor	PSD	Gamma	Dataset 2 -> 1	44.68
Sensor	PSD	High Gamma	Dataset 1 -> 2	46.8
Sensor	PSD	High Gamma	Dataset 2 -> 1	48.93
Sensor	PSD	Broadband	Dataset 1 -> 2	65.95
Sensor	PSD	Broadband	Dataset 2 -> 1	61.7
Sensor	AEC	Delta	Dataset 1 -> 2	84.81
Sensor	AEC	Delta	Dataset 2 -> 1	89.24
Sensor	AEC	Theta	Dataset 1 -> 2	94.3
Sensor	AEC	Theta	Dataset 2 -> 1	94.93
Sensor	AEC	Alpha	Dataset 1 -> 2	96.2
Sensor	AEC	Alpha	Dataset 2 -> 1	95.56
Sensor	AEC	Beta	Dataset 1 -> 2	99.36
Sensor	AEC	Beta	Dataset 2 -> 1	100
Sensor	AEC	Gamma	Dataset 1 -> 2	94.3
Sensor	AEC	Gamma	Dataset 2 -> 1	91.77
Sensor	AEC	High Gamma	Dataset 1 -> 2	81.64
Sensor	AEC	High Gamma	Dataset 2 -> 1	83.54
Sensor	AEC	Broadband	Dataset 1 -> 2	80.37
Sensor	AEC	Broadband	Dataset 2 -> 1	80.37
Sensor	PSD	Delta	Dataset 1 -> 2	92.4
Sensor	PSD	Delta	Dataset 2 -> 1	89.87
Sensor	PSD	Theta	Dataset 1 -> 2	96.83
Sensor	PSD	Theta	Dataset 2 -> 1	97.46
Sensor	PSD	Alpha	Dataset 1 -> 2	91.77
Sensor	PSD	Alpha	Dataset 2 -> 1	93.67
Sensor	PSD	Beta	Dataset 1 -> 2	97.46
Sensor	PSD	Beta	Dataset 2 -> 1	98.73
Sensor	PSD	Gamma	Dataset 1 -> 2	97.46
Sensor	PSD	Gamma	Dataset 2 -> 1	96.83
Sensor	PSD	High Gamma	Dataset 1 -> 2	90.5
Sensor	PSD	High Gamma	Dataset 2 -> 1	89.87
Sensor	PSD	Broadband	Dataset 1 -> 2	91.77
Sensor	PSD	Broadband	Dataset 2 -> 1	91.77
Sensor	AEC	Delta	Dataset 1 -> 2	84.81
Sensor	AEC	Delta	Dataset 2 -> 1	76.58
Sensor	AEC	Theta	Dataset 1 -> 2	91.77
Sensor	AEC	Theta	Dataset 2 -> 1	88.6
Sensor	AEC	Alpha	Dataset 1 -> 2	89.24
Sensor	AEC	Alpha	Dataset 2 -> 1	89.87
Sensor	AEC	Beta	Dataset 1 -> 2	99.36
Sensor	AEC	Beta	Dataset 2 -> 1	98.1
Sensor	AEC	Gamma	Dataset 1 -> 2	88.6
Sensor	AEC	Gamma	Dataset 2 -> 1	88.6
Sensor	AEC	High Gamma	Dataset 1 -> 2	62.65
Sensor	AEC	High Gamma	Dataset 2 -> 1	67.08
Sensor	AEC	Broadband	Dataset 1 -> 2	80.37
Sensor	AEC	Broadband	Dataset 2 -> 1	80.37
Sensor	PSD	Delta	Dataset 1 -> 2	86.07
Sensor	PSD	Delta	Dataset 2 -> 1	86.07
Sensor	PSD	Theta	Dataset 1 -> 2	85.44
Sensor	PSD	Theta	Dataset 2 -> 1	87.97
Sensor	PSD	Alpha	Dataset 1 -> 2	76.58
Sensor	PSD	Alpha	Dataset 2 -> 1	76.58
Sensor	PSD	Beta	Dataset 1 -> 2	91.13
Sensor	PSD	Beta	Dataset 2 -> 1	91.13
Sensor	PSD	Gamma	Dataset 1 -> 2	79.74
Sensor	PSD	Gamma	Dataset 2 -> 1	86.07
Sensor	PSD	High Gamma	Dataset 1 -> 2	69.62
Sensor	PSD	High Gamma	Dataset 2 -> 1	69.62
Sensor	PSD	Broadband	Dataset 1 -> 2	81.64
Sensor	PSD	Broadband	Dataset 2 -> 1	82.91
Sensor	AEC	Delta	Dataset 1 -> 2	86.07
Sensor	AEC	Delta	Dataset 2 -> 1	75.94
Sensor	AEC	Theta	Dataset 1 -> 2	91.77
Sensor	AEC	Theta	Dataset 2 -> 1	89.87
Sensor	AEC	Alpha	Dataset 1 -> 2	90.5
Sensor	AEC	Alpha	Dataset 2 -> 1	87.34
Sensor	AEC	Beta	Dataset 1 -> 2	99.36
Sensor	AEC	Beta	Dataset 2 -> 1	97.46
Sensor	AEC	Gamma	Dataset 1 -> 2	91.13
Sensor	AEC	Gamma	Dataset 2 -> 1	89.24
Sensor	AEC	High Gamma	Dataset 1 -> 2	60.75
Sensor	AEC	High Gamma	Dataset 2 -> 1	69.62
Sensor	AEC	Broadband	Dataset 1 -> 2	81.01
Sensor	AEC	Broadband	Dataset 2 -> 1	79.11
Sensor	PSD	Delta	Dataset 1 -> 2	83.54
Sensor	PSD	Delta	Dataset 2 -> 1	83.54
Sensor	PSD	Theta	Dataset 1 -> 2	84.17
Sensor	PSD	Theta	Dataset 2 -> 1	87.97
Sensor	PSD	Alpha	Dataset 1 -> 2	68.98
Sensor	PSD	Alpha	Dataset 2 -> 1	74.05
Sensor	PSD	Beta	Dataset 1 -> 2	86.7
Sensor	PSD	Beta	Dataset 2 -> 1	88.6
Sensor	PSD	Gamma	Dataset 1 -> 2	80.37
Sensor	PSD	Gamma	Dataset 2 -> 1	82.91
Sensor	PSD	High Gamma	Dataset 1 -> 2	70.88
Sensor	PSD	High Gamma	Dataset 2 -> 1	70.88
Sensor	PSD	Broadband	Dataset 1 -> 2	75.94
Sensor	PSD	Broadband	Dataset 2 -> 1	78.48
