# Supplementary material for: Brief segments of neurophysiological activity enable individual differentiation
Source: Nat Commun. 2021 Sep 29;12:5713. doi: 10.1038/s41467-021-25895-8 (PMC8481307; doi:10.1038/s41467-021-25895-8)
Supplement: Supplementary file 4 — Source Data [file 41467_2021_25895_MOESM4_ESM.zip › source_data/FigureS2_Source_data.csv]

Within-session fingerprinting challenge
participants_id	Group	challenge	age	Gender	Dominant Hand	time_of_record	differentiability	pca_differentiability
sub-0001	Control	AEC	42	male	right	298.9995833	3.9561486	4.275085079
sub-0002	Control	AEC	23	male	right	299.9995833	-2.019995893	-1.578183554
sub-0003	Control	AEC	35	female	right	299.9995833	3.93856418	4.267823814
sub-0004	Control	AEC	27	female	right	598.9995833	4.670377866	4.910030459
sub-0005	Control	AEC	32	female	right	299.9995833	2.775745773	3.262648148
sub-0006	Control	AEC	30	male	left	298.9995833	3.960375357	4.410665527
sub-0007	Control	AEC	20	male	right	598.9995833	2.745838016	3.057413029
sub-0008	Control	AEC	26	male	right	599.9995833	5.257545912	5.650817244
sub-0009	Control	AEC	41	female	right	299.9995833	4.546989987	5.00804238
sub-0011	Control	AEC	29	male	right	298.9995833	4.101475463	4.542197742
sub-0012	Control	AEC	23	female	right	299.9995833	4.060491964	4.402442883
sub-0013	Control	AEC	31	male		299.9995833	4.633843928	5.016277965
sub-0014	Control	AEC	21	male	right	299.9995833	5.395153712	5.727937609
sub-0015	Control	AEC	22	male	right	299.9995833	6.061298598	6.283631403
sub-0016	Control	AEC	32	female	right	599.9995833	4.165485959	4.275835052
sub-0018	Control	AEC	21	male	right	299.9995833	4.682667606	5.114260979
sub-0020	Control	AEC	29	male	right	299.9995833	4.033070901	4.361278283
sub-0021	Control	AEC	31	female	right	599.9995833	4.494780479	4.780875037
sub-0022	Control	AEC	28	male	right	397.9995833	5.072545884	5.603950269
sub-0023	Control	AEC	30	female	right	299.9995833	4.820698551	5.237973066
sub-0024	Control	AEC	22	female	right	599.9995833	5.089440818	5.291987589
sub-0025	Control	AEC	21	male	right	598.9995833	4.45895111	4.608194795
sub-0026	Control	AEC	23	female	right	299.9995833	2.015175966	2.386779443
sub-0028	Control	AEC	32	male	right	599.9995833	4.518171601	4.697954019
sub-0029	Control	AEC	21	female	right	299.9995833	4.518386563	4.938653998
sub-0030	Control	AEC	29	male	right	299.9995833	4.727504386	5.093115264
sub-0031	Control	AEC	24	male	right	299.9995833	4.366274924	4.817166452
sub-0032	Control	AEC	24	female	right	299.9995833	4.422072659	4.756191401
sub-0033	Control	AEC	22	female	right	299.9995833	4.195603685	4.535956131
sub-0035	Control	AEC	22	female	right	299.9995833	4.418449097	4.757847319
sub-0036	Control	AEC	26	male	right	598.9995833	2.546345361	3.174861971
sub-0037	Control	AEC	21	female	right	299.9995833	5.619878536	6.001077292
sub-0040	Control	AEC	24	male	right	598.9995833	3.986968214	4.100163386
sub-0041	Control	AEC	47	male	right	298.9995833	4.804348278	5.24125218
sub-0045	Control	AEC	41	female	right	598.9995833	3.984317402	4.074771161
sub-0046	Control	AEC	26	female	right	299.9995833	3.614064038	4.078649521
sub-0047	Control	AEC	23	male	right	299.9995833	4.061293221	4.374200818
sub-0048	Control	AEC	32	female	right	298.9995833	3.613701638	4.205255726
sub-0049	Control	AEC	38	male	right	299.9995833	4.076189327	4.417909346
sub-0050	Control	AEC	21	male	right	299.9995833	3.227673732	3.751476437
sub-0051	Control	AEC	26	female	right	598.9995833	3.902569711	4.257942406
sub-0052	Control	AEC	27	female	right	299.9995833	4.611086145	5.159660031
sub-0053	Control	AEC	44	male	right	599.9995833	5.232036749	5.55543695
sub-0054	Control	AEC	22	female	right	299.9995833	5.113870127	5.486533263
sub-0055	Control	AEC	23	female	right	299.9995833	4.573060512	5.184889704
sub-0056	Control	AEC	20	female	right	299.9995833	4.254225906	4.685331814
sub-0058	Control	AEC	20	female	right	299.9995833	3.871947789	4.446224055
sub-0059	Control	AEC	27	female	right	299.9995833	4.698827891	5.197977184
sub-0060	Control	AEC	66	female	right	299.9995833	4.54529199	5.076736081
sub-0061	Control	AEC	70	male	right	299.9995833	4.893450524	5.292087454
sub-0062	Control	AEC	37	male	right	119.9998333	4.077294802	3.981751406
sub-0063	Control	AEC	24	male	right	299.9995833	4.232239018	4.525507317
sub-0064	Control	AEC	20	female	right	299.9995833	2.157907349	2.486947557
sub-0065	Control	AEC	26	female	right	599.9995833	5.113327417	5.307657253
sub-0066	Control	AEC	69	female	right	299.9995833	4.742945871	5.187294843
sub-0068	Control	AEC	63	male	right	299.9995833	4.014984026	4.390889063
sub-0069	Control	AEC	20	female	right	299.9995833	3.953430139	4.364571197
sub-0070	Control	AEC	27	male	right	299.9995833	4.127970304	4.501228547
sub-0071	Control	AEC	65	male	right	299.9995833	3.035976142	3.646777542
sub-0074	Control	AEC	22	female	right	299.9995833	4.65439602	5.092941142
sub-0075	Control	AEC	27	male	Other	299.9995833	3.933788018	4.394470732
sub-0076	Control	AEC	23	female	right	299.9995833	1.861488123	2.266789837
sub-0077	Control	AEC	21	male	right	299.9995833	4.193667854	4.457132712
sub-0078	Control	AEC	33	male	right	326.9995833	6.687340009	6.948586915
sub-0079	Control	AEC	30	female	right	334.9995833	4.14865793	4.425296207
sub-0080	Control	AEC	36	female	right	324.9995833	2.830031338	3.157379767
sub-0082	Control	AEC	34	female	right	299.9995833	4.923955097	5.336283132
sub-0083	Control	AEC	38	male	right	598.9995833	4.29936118	4.52018061
sub-0084	Control	AEC	38	female	right	358.9995833	3.997173352	4.270947628
sub-0085	Control	AEC	25	female	left	598.9995833	3.782293258	4.019306925
sub-0086	Control	AEC	26	male	right	599.9995833	4.890752789	4.98020832
sub-0087	Control	AEC	21	male	right	299.9995833	3.736989541	4.303314864
sub-0088	Control	AEC	31	female	right	321.9995833	4.920833944	5.457670274
sub-0089	Control	AEC	32	male	right	330.9995833	3.991985407	4.408220019
sub-0090	Control	AEC	31	male	right	299.9995833	3.240332025	3.588133717
sub-0091	Control	AEC	23	female	right	299.9995833	4.520567739	5.083323455
sub-0093	Control	AEC	31	male	right	299.9995833	3.644059201	4.193324227
sub-0094	Control	AEC	22	male	right	299.9995833	4.801908143	5.212675492
sub-0095	Control	AEC	21	male	right	299.9995833	4.881579967	5.274648641
sub-0096	Control	AEC	30	female	right	299.9995833	4.514195717	5.091022024
sub-0097	Control	AEC	40	male	right	599.9995833	4.235135558	4.4851674
sub-0098	Control	AEC	28	female	right	299.9995833	4.220788866	4.702752013
sub-0099	Control	AEC	27	male	right	599.9995833	4.336290168	4.698673389
sub-0101	Control	AEC	22	female	right	599.9995833	4.078395078	4.376419224
sub-0102	Control	AEC	21	female	right	599.9995833	4.49502941	4.632037567
sub-0103	Control	AEC	22	female	right	302.9995833	4.417096257	4.952814812
sub-0105	Control	AEC	44	female	right	599.9995833	2.977039585	3.550342541
sub-0106	Control	AEC	24	female	right	479.9995833	4.158540817	4.440822769
sub-0108	Spec	AEC	21	female	right	299.9995833	4.99839434	5.464387879
sub-0109	Spec	AEC	20	female	right	299.9995833	3.643738047	4.016755922
sub-0110	Spec	AEC	21	female	right	299.9995833	4.415454312	4.823242012
sub-0111	Spec	AEC	18	female	left	299.9995833	4.816872622	5.156129486
sub-0112	Spec	AEC	37	female	right	299.9995833	4.262935507	4.644796239
sub-0114	Spec	AEC	23	female	left	299.9995833	3.948150361	4.171088372
sub-0116	Spec	AEC	31	female	right	299.9995833	4.171499133	4.517318352
sub-0117	Spec	AEC	18	female	right	299.9995833	4.543529061	4.766727437
sub-0118	Spec	AEC	22	female	right	299.9995833	3.739097215	4.102370948
sub-0119	Spec	AEC	21	female	right	299.9995833	4.492608176	4.861637868
sub-0120	Spec	AEC	21	female	right	299.9995833	5.03271849	5.495885498
sub-0121	Spec	AEC	19	female	right	299.9995833	4.53184565	5.000519398
sub-0123	Spec	AEC	23	female	right	299.9995833	4.392179896	4.896564959
sub-0125	Spec	AEC	18	female	right	299.9995833	5.286260105	5.606087239
sub-0126	Spec	AEC	20	male	right	299.9995833	4.068330945	4.571270863
sub-0127	Spec	AEC	18	male	left	299.9995833	4.287190362	4.965780779
sub-0128	Spec	AEC	19	male	right	299.9995833	4.31516886	4.951614865
sub-0129	Spec	AEC	20	male	right	299.9995833	4.016998547	4.643303254
sub-0130	Spec	AEC	18	female	right	299.9995833	4.357459568	4.872303546
sub-0131	Spec	AEC	20	male	right	299.9995833	3.656719979	4.162766608
sub-0132	Spec	AEC	18	male	right	299.9995833	4.15346706	4.768210819
sub-0133	Spec	AEC	18	male	right	299.9995833	4.03336683	4.496801111
sub-0134	Control	AEC	26	female	right	599.9995833	4.364353718	4.775097537
sub-0135	Control	AEC	69	male	right	299.9995833	5.434330105	5.749565847
sub-0136	Control	AEC	64	female	right	299.9995833	4.564647633	4.8825412
sub-0139	Control	AEC	57	male	right	299.9995833	5.803929984	6.181249146
sub-0140	Control	AEC	67	female	right	299.9995833	4.318848743	4.623568571
sub-0141	Control	AEC	68	male	right	299.9995833	4.371140955	4.75262355
sub-0142	Control	AEC	62	male	right	299.9995833	4.473896913	4.798330814
sub-0143	Control	AEC	60	male	right	299.9995833	4.481106174	4.839547844
sub-0144	Control	AEC	25	female	left	599.9995833	5.538663251	5.743783755
sub-0145	Control	AEC	42	female	right	299.9995833	3.943144978	4.342378695
sub-0146	Control	AEC	22	male	right	599.9995833	4.786834283	5.012858819
sub-0147	Control	AEC	19	male	right	539.9996	5.209969708	5.396142124
sub-0148	Control	AEC	30	male	right	599.9995833	4.734570461	4.95393292
sub-0149	Control	AEC	41	male	right	599.9995833	3.890066701	3.95955461
sub-0150	Control	AEC	26	male	right	299.9995833	4.250701241	4.768165163
sub-0151	Control	AEC	27	male	right	299.9995833	5.356187019	5.753859793
sub-0152	Control	AEC	25	male	right	299.9995833	3.046422521	3.566976871
sub-0154	Control	AEC	26	male	right	299.9995833	3.811582738	4.433102609
sub-0155	Control	AEC	25	female		299.9995833	6.690356383	7.162119498
sub-0156	Control	AEC	26	female	right	299.9995833	4.055116036	4.624739381
sub-0157	Control	AEC	19	male	right	299.9995833	4.029823071	4.516509327
sub-0158	Control	AEC	67	male	right	299.9995833	4.544438276	5.023209741
sub-0159	Control	AEC	73	male	right	299.9995833	5.067480442	5.589461152
sub-0160	Control	AEC	34	female	right	119.9995833	3.070855309	3.988525833
sub-0161	Control	AEC	31	male	right	299.9995833	4.050149309	4.450630225
sub-0162	Control	AEC	32	male	right	299.9995833	4.484007276	4.970476826
sub-0164	Control	AEC	27	male	right	299.9995833	7.958311726	8.197052569
sub-0165	Control	AEC	69	male	right	299.9995833	2.162359773	2.496688746
sub-0166	Control	AEC	19	male	right	299.9995833	4.163953042	4.599780595
sub-0167	Control	AEC	73	male	right	299.9995833	3.810466028	4.241643283
sub-0168	Control	AEC	60	female	right	299.9995833	4.583465995	4.849219219
sub-0169	Control	AEC	21	male	right	299.9995833	4.433008204	5.012960416
sub-0170	Control	AEC	67	male	right	299.9995833	5.537470464	6.100225447
sub-0172	Control	AEC	20	male	right	299.9995833	3.813435652	4.32654194
sub-0174	Control	AEC	23	male	right	599.9995833	0.745989572	1.113837551
sub-0175	Control	AEC	34	female	right	599.9995833	4.277747995	4.596300578
sub-0176	Control	AEC	26	male	right	453.9995833	4.117958056	4.525392346
sub-0177	Control	AEC	28	male	right	599.9995833	2.463113146	3.08557161
sub-0179	Control	AEC	21	female	right	299.9995833	3.787628218	4.340570963
sub-0181	Control	AEC	36	male	right	299.9995833	4.100837033	4.364504693
sub-0183	Spec	AEC	50	female	right	299.9995833	4.468625011	4.828405937
sub-0184	Control	AEC	24	female	right	299.9995833	3.367825304	3.910998184
sub-0185	Control	AEC	22	male	left	299.9995833	4.195131588	4.51143332
sub-0186	Spec	AEC	53	female	left	299.9995833	4.721439163	5.273585889
sub-0187	Spec	AEC	54	male	right	299.9995833	5.40920078	5.749830426
sub-0188	Spec	AEC	41	female	right	299.9995833	5.142823455	5.482839739
sub-0189	Spec	AEC	67	female	right	299.9995833	4.294740213	4.785559949
sub-0190	Spec	AEC	51	male	right	299.9995833	3.925597696	4.423560318
sub-0001	Control	PSD	42	male	right	298.9995833	3.544777866	3.686210069
sub-0002	Control	PSD	23	male	right	299.9995833	2.78214775	2.84803221
sub-0003	Control	PSD	35	female	right	299.9995833	3.26121119	3.351294412
sub-0004	Control	PSD	27	female	right	598.9995833	3.62821845	3.577329699
sub-0005	Control	PSD	32	female	right	299.9995833	3.523339819	3.557718448
sub-0006	Control	PSD	30	male	left	298.9995833	3.172541321	3.375161903
sub-0007	Control	PSD	20	male	right	598.9995833	3.489369241	3.586973112
sub-0008	Control	PSD	26	male	right	599.9995833	3.498678265	3.514138934
sub-0009	Control	PSD	41	female	right	299.9995833	3.302715507	3.322629551
sub-0011	Control	PSD	29	male	right	298.9995833	3.389401395	3.452069148
sub-0012	Control	PSD	23	female	right	299.9995833	3.616463522	3.707459216
sub-0013	Control	PSD	31	male		299.9995833	3.319542496	3.480343694
sub-0014	Control	PSD	21	male	right	299.9995833	3.240740177	3.096746688
sub-0015	Control	PSD	22	male	right	299.9995833	4.911897149	4.843234853
sub-0016	Control	PSD	32	female	right	599.9995833	2.909392547	2.922188813
sub-0018	Control	PSD	21	male	right	299.9995833	4.220444408	4.264868767
sub-0020	Control	PSD	29	male	right	299.9995833	3.28376169	3.433399467
sub-0021	Control	PSD	31	female	right	599.9995833	3.479250765	3.478851432
sub-0022	Control	PSD	28	male	right	397.9995833	2.839287113	2.911219189
sub-0023	Control	PSD	30	female	right	299.9995833	3.671035803	3.740357225
sub-0024	Control	PSD	22	female	right	599.9995833	3.561737825	3.567223501
sub-0025	Control	PSD	21	male	right	598.9995833	3.929099227	3.909488404
sub-0026	Control	PSD	23	female	right	299.9995833	2.817735169	2.925396682
sub-0028	Control	PSD	32	male	right	599.9995833	3.432782638	3.399711635
sub-0029	Control	PSD	21	female	right	299.9995833	3.570246798	3.640056743
sub-0030	Control	PSD	29	male	right	299.9995833	3.032305204	3.171983806
sub-0031	Control	PSD	24	male	right	299.9995833	2.945786058	2.959552671
sub-0032	Control	PSD	24	female	right	299.9995833	2.919059513	2.992046127
sub-0033	Control	PSD	22	female	right	299.9995833	3.380910974	3.45439795
sub-0035	Control	PSD	22	female	right	299.9995833	3.470260325	3.524719763
sub-0036	Control	PSD	26	male	right	598.9995833	0.464268647	0.553509238
sub-0037	Control	PSD	21	female	right	299.9995833	4.536834366	4.585514723
sub-0040	Control	PSD	24	male	right	598.9995833	3.149265596	3.074116253
sub-0041	Control	PSD	47	male	right	298.9995833	3.601848626	3.686366233
sub-0045	Control	PSD	41	female	right	598.9995833	3.676020345	3.667261023
sub-0046	Control	PSD	26	female	right	299.9995833	4.072459801	4.14496233
sub-0047	Control	PSD	23	male	right	299.9995833	3.034546575	3.132140536
sub-0048	Control	PSD	32	female	right	298.9995833	3.948110626	4.043259367
sub-0049	Control	PSD	38	male	right	299.9995833	3.319091311	3.437107997
sub-0050	Control	PSD	21	male	right	299.9995833	2.918308661	3.022979852
sub-0051	Control	PSD	26	female	right	598.9995833	1.054259316	1.074727823
sub-0052	Control	PSD	27	female	right	299.9995833	3.335242972	3.365254666
sub-0053	Control	PSD	44	male	right	599.9995833	5.355511956	5.370863886
sub-0054	Control	PSD	22	female	right	299.9995833	3.120682586	3.164507334
sub-0055	Control	PSD	23	female	right	299.9995833	1.964245203	1.904022777
sub-0056	Control	PSD	20	female	right	299.9995833	3.29133128	3.440245333
sub-0058	Control	PSD	20	female	right	299.9995833	2.027879255	2.08648927
sub-0059	Control	PSD	27	female	right	299.9995833	4.220964382	4.333267245
sub-0060	Control	PSD	66	female	right	299.9995833	3.766945841	3.813635539
sub-0061	Control	PSD	70	male	right	299.9995833	3.50773123	3.610305907
sub-0062	Control	PSD	37	male	right	119.9998333	2.884033865	2.696950114
sub-0063	Control	PSD	24	male	right	299.9995833	3.047608248	3.092007074
sub-0064	Control	PSD	20	female	right	299.9995833	2.87908581	2.827481512
sub-0065	Control	PSD	26	female	right	599.9995833	4.230185045	4.258809209
sub-0066	Control	PSD	69	female	right	299.9995833	3.486788674	3.536492451
sub-0068	Control	PSD	63	male	right	299.9995833	3.361137202	3.540061615
sub-0069	Control	PSD	20	female	right	299.9995833	3.201691724	3.225701909
sub-0070	Control	PSD	27	male	right	299.9995833	3.1268072	3.232231047
sub-0071	Control	PSD	65	male	right	299.9995833	0.205957211	0.202641359
sub-0074	Control	PSD	22	female	right	299.9995833	3.601942467	3.66850349
sub-0075	Control	PSD	27	male	Other	299.9995833	3.088512811	3.203699439
sub-0076	Control	PSD	23	female	right	299.9995833	2.645337368	2.628701863
sub-0077	Control	PSD	21	male	right	299.9995833	3.643690566	3.696906357
sub-0078	Control	PSD	33	male	right	326.9995833	3.341417947	3.424463627
sub-0079	Control	PSD	30	female	right	334.9995833	3.036269201	3.209514638
sub-0080	Control	PSD	36	female	right	324.9995833	3.067751663	3.212001356
sub-0082	Control	PSD	34	female	right	299.9995833	4.536801202	4.4934362
sub-0083	Control	PSD	38	male	right	598.9995833	2.57026359	2.621065645
sub-0084	Control	PSD	38	female	right	358.9995833	3.190108791	3.276526017
sub-0085	Control	PSD	25	female	left	598.9995833	3.140796244	3.074666275
sub-0086	Control	PSD	26	male	right	599.9995833	3.534126703	3.555566095
sub-0087	Control	PSD	21	male	right	299.9995833	2.997865189	3.135905764
sub-0088	Control	PSD	31	female	right	321.9995833	3.207326573	3.314273613
sub-0089	Control	PSD	32	male	right	330.9995833	2.867825938	3.001711088
sub-0090	Control	PSD	31	male	right	299.9995833	3.027184885	3.066696314
sub-0091	Control	PSD	23	female	right	299.9995833	2.625896494	2.69206598
sub-0093	Control	PSD	31	male	right	299.9995833	2.974714926	2.991366111
sub-0094	Control	PSD	22	male	right	299.9995833	3.606294235	3.731177563
sub-0095	Control	PSD	21	male	right	299.9995833	2.822087737	2.862892223
sub-0096	Control	PSD	30	female	right	299.9995833	2.923619179	2.886821271
sub-0097	Control	PSD	40	male	right	599.9995833	3.827837249	3.81523317
sub-0098	Control	PSD	28	female	right	299.9995833	3.267390145	3.378584514
sub-0099	Control	PSD	27	male	right	599.9995833	3.501910949	3.521387525
sub-0101	Control	PSD	22	female	right	599.9995833	3.124980005	3.094420003
sub-0102	Control	PSD	21	female	right	599.9995833	2.992177101	2.990955155
sub-0103	Control	PSD	22	female	right	302.9995833	1.581878016	1.568115766
sub-0105	Control	PSD	44	female	right	599.9995833	3.341450009	3.318859537
sub-0106	Control	PSD	24	female	right	479.9995833	3.443520898	3.435481478
sub-0108	Spec	PSD	21	female	right	299.9995833	2.79659724	2.819333464
sub-0109	Spec	PSD	20	female	right	299.9995833	2.994572032	3.007936725
sub-0110	Spec	PSD	21	female	right	299.9995833	2.766150332	2.821578055
sub-0111	Spec	PSD	18	female	left	299.9995833	3.538952864	3.547676454
sub-0112	Spec	PSD	37	female	right	299.9995833	2.987685887	3.052179538
sub-0114	Spec	PSD	23	female	left	299.9995833	2.752281889	2.769348139
sub-0116	Spec	PSD	31	female	right	299.9995833	3.484179214	3.67912342
sub-0117	Spec	PSD	18	female	right	299.9995833	3.479016058	3.566963497
sub-0118	Spec	PSD	22	female	right	299.9995833	3.120216727	3.15353559
sub-0119	Spec	PSD	21	female	right	299.9995833	2.273953875	2.435713901
sub-0120	Spec	PSD	21	female	right	299.9995833	2.927496047	2.971598693
sub-0121	Spec	PSD	19	female	right	299.9995833	3.872588253	4.043762213
sub-0123	Spec	PSD	23	female	right	299.9995833	2.993511382	3.207267733
sub-0125	Spec	PSD	18	female	right	299.9995833	3.479890326	3.665159787
sub-0126	Spec	PSD	20	male	right	299.9995833	3.041683668	3.224117327
sub-0127	Spec	PSD	18	male	left	299.9995833	3.540642125	3.867866771
sub-0128	Spec	PSD	19	male	right	299.9995833	2.807915917	2.864361475
sub-0129	Spec	PSD	20	male	right	299.9995833	3.270769137	3.398685209
sub-0130	Spec	PSD	18	female	right	299.9995833	3.982602281	4.093768911
sub-0131	Spec	PSD	20	male	right	299.9995833	3.141063951	3.265271792
sub-0132	Spec	PSD	18	male	right	299.9995833	3.014504774	3.115915702
sub-0133	Spec	PSD	18	male	right	299.9995833	3.526634198	3.523066291
sub-0134	Control	PSD	26	female	right	599.9995833	2.944914655	2.920620355
sub-0135	Control	PSD	69	male	right	299.9995833	3.571125717	3.639282311
sub-0136	Control	PSD	64	female	right	299.9995833	3.764165501	3.776081329
sub-0139	Control	PSD	57	male	right	299.9995833	4.184400487	4.179241656
sub-0140	Control	PSD	67	female	right	299.9995833	3.877899089	3.959776064
sub-0141	Control	PSD	68	male	right	299.9995833	3.958827313	4.13055431
sub-0142	Control	PSD	62	male	right	299.9995833	4.19533508	4.325973897
sub-0143	Control	PSD	60	male	right	299.9995833	3.392572234	3.488195357
sub-0144	Control	PSD	25	female	left	599.9995833	3.781075081	3.768050359
sub-0145	Control	PSD	42	female	right	299.9995833	3.281017348	3.356405645
sub-0146	Control	PSD	22	male	right	599.9995833	4.000634927	4.062315826
sub-0147	Control	PSD	19	male	right	539.9996	3.777546936	3.80368831
sub-0148	Control	PSD	30	male	right	599.9995833	3.808763865	3.839241837
sub-0149	Control	PSD	41	male	right	599.9995833	3.559742158	3.558197316
sub-0150	Control	PSD	26	male	right	299.9995833	3.273671805	3.373748691
sub-0151	Control	PSD	27	male	right	299.9995833	3.463547688	3.556406132
sub-0152	Control	PSD	25	male	right	299.9995833	3.369681779	3.458723086
sub-0154	Control	PSD	26	male	right	299.9995833	3.02072043	3.089647413
sub-0155	Control	PSD	25	female		299.9995833	5.398112057	5.34068501
sub-0156	Control	PSD	26	female	right	299.9995833	3.091972613	3.166556013
sub-0157	Control	PSD	19	male	right	299.9995833	2.858472884	2.975445222
sub-0158	Control	PSD	67	male	right	299.9995833	3.468926423	3.500548272
sub-0159	Control	PSD	73	male	right	299.9995833	4.378539791	4.50420488
sub-0160	Control	PSD	34	female	right	119.9995833	2.113654005	1.976561092
sub-0161	Control	PSD	31	male	right	299.9995833	3.099321741	3.200034146
sub-0162	Control	PSD	32	male	right	299.9995833	4.203822718	4.253724794
sub-0164	Control	PSD	27	male	right	299.9995833	6.479965962	6.411065313
sub-0165	Control	PSD	69	male	right	299.9995833	3.48446145	3.486850712
sub-0166	Control	PSD	19	male	right	299.9995833	3.391181985	3.510067866
sub-0167	Control	PSD	73	male	right	299.9995833	3.396484793	3.514516708
sub-0168	Control	PSD	60	female	right	299.9995833	3.544538445	3.627080875
sub-0169	Control	PSD	21	male	right	299.9995833	3.107782811	3.235683579
sub-0170	Control	PSD	67	male	right	299.9995833	3.800511085	3.919122118
sub-0172	Control	PSD	20	male	right	299.9995833	3.860168477	3.914201539
sub-0174	Control	PSD	23	male	right	599.9995833	3.392569871	3.360909146
sub-0175	Control	PSD	34	female	right	599.9995833	3.508820206	3.517593499
sub-0176	Control	PSD	26	male	right	453.9995833	-1.327984679	-1.340546041
sub-0177	Control	PSD	28	male	right	599.9995833	3.803733028	3.74063273
sub-0179	Control	PSD	21	female	right	299.9995833	2.730241573	2.817414781
sub-0181	Control	PSD	36	male	right	299.9995833	3.140091199	3.153890294
sub-0183	Spec	PSD	50	female	right	299.9995833	3.683965688	3.770954375
sub-0184	Control	PSD	24	female	right	299.9995833	2.473176438	2.544817442
sub-0185	Control	PSD	22	male	left	299.9995833	2.883480634	2.890755151
sub-0186	Spec	PSD	53	female	left	299.9995833	3.051687962	3.115364255
sub-0187	Spec	PSD	54	male	right	299.9995833	4.023885106	4.12582579
sub-0188	Spec	PSD	41	female	right	299.9995833	3.377416714	3.431144502
sub-0189	Spec	PSD	67	female	right	299.9995833	1.850511746	1.804551571
sub-0190	Spec	PSD	51	male	right	299.9995833	2.833960622	2.9600349
