# Supplementary material for: Brief segments of neurophysiological activity enable individual differentiation
Source: Nat Commun. 2021 Sep 29;12:5713. doi: 10.1038/s41467-021-25895-8 (PMC8481307; doi:10.1038/s41467-021-25895-8)
Supplement: Supplementary file 4 — Source Data [file 41467_2021_25895_MOESM4_ESM.zip › source_data/Figure2b_source_data.csv]

sub	ecg	eog	motion	differentiability_AEC	PCA_recon_differentiability_AEC	differentiability_PSD	PCA_recon_differentiability_PSD
sub-0001	5429.49528	4377.092364	0.269195459	3.9561486	4.275085079	3.544777866	3.686210069
sub-0002	8455.366954			-2.019995893	-1.578183554	2.78214775	2.84803221
sub-0003	12702.85404			3.93856418	4.267823814	3.26121119	3.351294412
sub-0004	1066.907132	20198.82061	0.262040118	4.670377866	4.910030459	3.62821845	3.577329699
sub-0005	18485.67372	34729.04831	0.254634174	2.775745773	3.262648148	3.523339819	3.557718448
sub-0006	9218.453436	5297.66799	0.257817182	3.960375357	4.410665527	3.172541321	3.375161903
sub-0007	3464.361424	6909.449363	0.259975764	2.745838016	3.057413029	3.489369241	3.586973112
sub-0008	20508.26487			5.257545912	5.650817244	3.498678265	3.514138934
sub-0009	7552.549994	3826.638393	0.246827213	4.546989987	5.00804238	3.302715507	3.322629551
sub-0011	3833.928169	7721.367317	0.268746437	4.101475463	4.542197742	3.389401395	3.452069148
sub-0012	9287.4223	6158.85604	0.264815775	4.060491964	4.402442883	3.616463522	3.707459216
sub-0013	15318.23385		0.252763471	4.633843928	5.016277965	3.319542496	3.480343694
sub-0014	2761.301423	11659.48226	0.30108876	5.395153712	5.727937609	3.240740177	3.096746688
sub-0015	644.2527574	3300.502316	0.271053061	6.061298598	6.283631403	4.911897149	4.843234853
sub-0016	7189.282816	4996.456309	0.255336178	4.165485959	4.275835052	2.909392547	2.922188813
sub-0018	500.5229434	10456.73169	0.28110302	4.682667606	5.114260979	4.220444408	4.264868767
sub-0020	19742.72933			4.033070901	4.361278283	3.28376169	3.433399467
sub-0021	2938.63936	12724.18758		4.494780479	4.780875037	3.479250765	3.478851432
sub-0022	6911.382784	10954.24804	0.279075409	5.072545884	5.603950269	2.839287113	2.911219189
sub-0023	1557.927696	19415.87265	0.273967201	4.820698551	5.237973066	3.671035803	3.740357225
sub-0024	2177.340547			5.089440818	5.291987589	3.561737825	3.567223501
sub-0025	1061.498077	5410.961724	0.257642728	4.45895111	4.608194795	3.929099227	3.909488404
sub-0026	3847.639698	5951.476188	0.254114577	2.015175966	2.386779443	2.817735169	2.925396682
sub-0028	6158.123012	25181.48046	0.258546091	4.518171601	4.697954019	3.432782638	3.399711635
sub-0029	10012.73338	13739.77503	0.250669446	4.518386563	4.938653998	3.570246798	3.640056743
sub-0030	2718.530324	27800.82751	0.264100013	4.727504386	5.093115264	3.032305204	3.171983806
sub-0031	9206.78648	4414.295577	0.264201314	4.366274924	4.817166452	2.945786058	2.959552671
sub-0032	12933.93727			4.422072659	4.756191401	2.919059513	2.992046127
sub-0033	2608.006541	14095.36551	0.237011009	4.195603685	4.535956131	3.380910974	3.45439795
sub-0035	11824.33289	6566.187684	0.256008426	4.418449097	4.757847319	3.470260325	3.524719763
sub-0036	9078.011071	21125.65413	0.265376259	2.546345361	3.174861971	0.464268647	0.553509238
sub-0037	18223.04561	10122.27041	0.25309095	5.619878536	6.001077292	4.536834366	4.585514723
sub-0040	11367.51685	5077.146648	0.265836836	3.986968214	4.100163386	3.149265596	3.074116253
sub-0041	2899.68154	1677.439737	0.262823329	4.804348278	5.24125218	3.601848626	3.686366233
sub-0045	5249.029555	18922.00756	0.261293568	3.984317402	4.074771161	3.676020345	3.667261023
sub-0046	5637.285025	17360.00472	0.25616156	3.614064038	4.078649521	4.072459801	4.14496233
sub-0047	11939.99802			4.061293221	4.374200818	3.034546575	3.132140536
sub-0048	826.8747908	33666.11519	0.250588382	3.613701638	4.205255726	3.948110626	4.043259367
sub-0049	2295.385248	5919.651846	0.256889679	4.076189327	4.417909346	3.319091311	3.437107997
sub-0050	26228.55872	9569.240845	0.262892071	3.227673732	3.751476437	2.918308661	3.022979852
sub-0051	23164.09798	29382.69079	0.263078046	3.902569711	4.257942406	1.054259316	1.074727823
sub-0052	4866.013239	4530.807927	0.259147588	4.611086145	5.159660031	3.335242972	3.365254666
sub-0053	126108.5269	20754.51915	0.255097372	5.232036749	5.55543695	5.355511956	5.370863886
sub-0054	7207.581146	28950.50574	0.25621498	5.113870127	5.486533263	3.120682586	3.164507334
sub-0055	11568.59363	56825.66345	0.251046725	4.573060512	5.184889704	1.964245203	1.904022777
sub-0056	2518.878579	9788.857362	0.251837663	4.254225906	4.685331814	3.29133128	3.440245333
sub-0058	6197.075414	26221.97228	0.254893568	3.871947789	4.446224055	2.027879255	2.08648927
sub-0059	1846.388981		0.249273142	4.698827891	5.197977184	4.220964382	4.333267245
sub-0060	14937.17169		0.265687806	4.54529199	5.076736081	3.766945841	3.813635539
sub-0061	15743.31546	18693.62115	0.266595178	4.893450524	5.292087454	3.50773123	3.610305907
sub-0062	2716.374387	11425.22082	0.267014663	4.077294802	3.981751406	2.884033865	2.696950114
sub-0063	6042.236592	10828.45385	0.254063689	4.232239018	4.525507317	3.047608248	3.092007074
sub-0064	2497.891755	12728.48899	0.288589766	2.157907349	2.486947557	2.87908581	2.827481512
sub-0065	16979.19695		0.263938342	5.113327417	5.307657253	4.230185045	4.258809209
sub-0066	120699.309	12310.26126	0.243172398	4.742945871	5.187294843	3.486788674	3.536492451
sub-0068	666.3414821		0.256334711	4.014984026	4.390889063	3.361137202	3.540061615
sub-0069	11052.59061	13784.88361	0.253039386	3.953430139	4.364571197	3.201691724	3.225701909
sub-0070	17800.0107	19095.96416	0.246661165	4.127970304	4.501228547	3.1268072	3.232231047
sub-0071	20798.50037		0.25968402	3.035976142	3.646777542	0.205957211	0.202641359
sub-0074	1484.60046	24332.26145	0.25496834	4.65439602	5.092941142	3.601942467	3.66850349
sub-0075	6926.351219	126121.9293	0.254308001	3.933788018	4.394470732	3.088512811	3.203699439
sub-0076	14949.8112	5287.46565	0.251093889	1.861488123	2.266789837	2.645337368	2.628701863
sub-0077	8667.655439	11352.39113	0.266033079	4.193667854	4.457132712	3.643690566	3.696906357
sub-0078	13085.26352	10804.6043	0.260384609	6.687340009	6.948586915	3.341417947	3.424463627
sub-0079	3320.529302	13330.98604	0.25234341	4.14865793	4.425296207	3.036269201	3.209514638
sub-0080	7519.192224	7032.061033	0.259970416	2.830031338	3.157379767	3.067751663	3.212001356
sub-0082	1244.232091	5680.682529		4.923955097	5.336283132	4.536801202	4.4934362
sub-0083	9576.370474	17487.72462	0.276551079	4.29936118	4.52018061	2.57026359	2.621065645
sub-0084	10305.34718	1573.748723	0.266312172	3.997173352	4.270947628	3.190108791	3.276526017
sub-0085	18476.41705	5904.078541	0.2511691	3.782293258	4.019306925	3.140796244	3.074666275
sub-0086	7650.5844	14643.04098	0.268795866	4.890752789	4.98020832	3.534126703	3.555566095
sub-0087	6459.751448	39333.57361	0.258114837	3.736989541	4.303314864	2.997865189	3.135905764
sub-0088	12731.40573	22017.18242	0.259728431	4.920833944	5.457670274	3.207326573	3.314273613
sub-0089	9098.431571	16325.26102	0.258987273	3.991985407	4.408220019	2.867825938	3.001711088
sub-0090	16497.90041	6410.212277	0.274678241	3.240332025	3.588133717	3.027184885	3.066696314
sub-0091	4864.513095	25381.14185	0.262651714	4.520567739	5.083323455	2.625896494	2.69206598
sub-0093	9660.078133	28968.38731	0.24900393	3.644059201	4.193324227	2.974714926	2.991366111
sub-0094	5607.234192	5851.978581	0.252431755	4.801908143	5.212675492	3.606294235	3.731177563
sub-0095	11955.84125	24323.10898	0.260950781	4.881579967	5.274648641	2.822087737	2.862892223
sub-0096	3927.994938	18856.78811	0.255232404	4.514195717	5.091022024	2.923619179	2.886821271
sub-0097	22365.80542	12618.58745	0.258572939	4.235135558	4.4851674	3.827837249	3.81523317
sub-0098	51339.67805	13945.45476	0.255308996	4.220788866	4.702752013	3.267390145	3.378584514
sub-0099	16501.04767	20246.75224	0.264225325	4.336290168	4.698673389	3.501910949	3.521387525
sub-0101	1601.294854	4428.630449	0.250290181	4.078395078	4.376419224	3.124980005	3.094420003
sub-0102	3654.051062	6566.311115	0.259639665	4.49502941	4.632037567	2.992177101	2.990955155
sub-0103	1456.383787	9996.815712	0.265094631	4.417096257	4.952814812	1.581878016	1.568115766
sub-0105	1760.256361	36326.21583	0.246017672	2.977039585	3.550342541	3.341450009	3.318859537
sub-0106	12555.92134	30119.58826	0.247495039	4.158540817	4.440822769	3.443520898	3.435481478
sub-0108	976.7225059	12399.6393	0.268513946	4.99839434	5.464387879	2.79659724	2.819333464
sub-0109	18869.50321	16549.28403	0.264658216	3.643738047	4.016755922	2.994572032	3.007936725
sub-0110	2306.390457	126096.101	0.274713398	4.415454312	4.823242012	2.766150332	2.821578055
sub-0111	21213.24841	127458.001	0.258712918	4.816872622	5.156129486	3.538952864	3.547676454
sub-0112	41365.19848	126137.0324	0.261118075	4.262935507	4.644796239	2.987685887	3.052179538
sub-0114	37411.51843	126175.069	0.277770321	3.948150361	4.171088372	2.752281889	2.769348139
sub-0116	126093.0346	128793.4345	0.270421842	4.171499133	4.517318352	3.484179214	3.67912342
sub-0117	2841.813771	1576.709988	0.272417813	4.543529061	4.766727437	3.479016058	3.566963497
sub-0118	1246.06433	3095.770908	0.26628144	3.739097215	4.102370948	3.120216727	3.15353559
sub-0119	4836.041362	2075.173326	0.270771146	4.492608176	4.861637868	2.273953875	2.435713901
sub-0120	1770.640188	4460.425958	0.27264054	5.03271849	5.495885498	2.927496047	2.971598693
sub-0121	479.9543505	8267.06319	0.263705879	4.53184565	5.000519398	3.872588253	4.043762213
sub-0123	1667.689734	3487.018709	0.267622243	4.392179896	4.896564959	2.993511382	3.207267733
sub-0125	3086.759777	3170.468436	0.26631981	5.286260105	5.606087239	3.479890326	3.665159787
sub-0126	1194.383649	2674.295056	0.267294701	4.068330945	4.571270863	3.041683668	3.224117327
sub-0127	2459.409707	6265.056961	0.272298643	4.287190362	4.965780779	3.540642125	3.867866771
sub-0128	55675.02572	4358.010053	0.27753173	4.31516886	4.951614865	2.807915917	2.864361475
sub-0129	19616.14346	9039.713445	0.271919745	4.016998547	4.643303254	3.270769137	3.398685209
sub-0130	38393.46774	178333.4347	0.268306381	4.357459568	4.872303546	3.982602281	4.093768911
sub-0131	1347.254725	1247.699101	0.270478679	3.656719979	4.162766608	3.141063951	3.265271792
sub-0132	3827.379204	5266.887445	0.288505456	4.15346706	4.768210819	3.014504774	3.115915702
sub-0133	1568.388038	41010.4959	0.2799941	4.03336683	4.496801111	3.526634198	3.523066291
sub-0134	17662.86265	19270.3887	0.259908723	4.364353718	4.775097537	2.944914655	2.920620355
sub-0135	96.93571384	153.5240255		5.434330105	5.749565847	3.571125717	3.639282311
sub-0136	133.3428092	265.8096289		4.564647633	4.8825412	3.764165501	3.776081329
sub-0139	44.75495397	544.1386163		5.803929984	6.181249146	4.184400487	4.179241656
sub-0140	374.7358226	241.0902079		4.318848743	4.623568571	3.877899089	3.959776064
sub-0141	402.7735811	184.7109909		4.371140955	4.75262355	3.958827313	4.13055431
sub-0142	222.8131023	220.8973432		4.473896913	4.798330814	4.19533508	4.325973897
sub-0143	215.6776313	163.3218738		4.481106174	4.839547844	3.392572234	3.488195357
sub-0144	1277.939394	3013.02635	0.256030371	5.538663251	5.743783755	3.781075081	3.768050359
sub-0145	2155.871602	6798.126557	0.252159407	3.943144978	4.342378695	3.281017348	3.356405645
sub-0146	3330.232329	2326.358584	0.275752134	4.786834283	5.012858819	4.000634927	4.062315826
sub-0147	12781.61699	21492.04881	0.272545905	5.209969708	5.396142124	3.777546936	3.80368831
sub-0148	7008.704532	6744.399094	0.269994853	4.734570461	4.95393292	3.808763865	3.839241837
sub-0149	10090.86256	1672.475843	0.259597424	3.890066701	3.95955461	3.559742158	3.558197316
sub-0150	1851.543785		0.265510719	4.250701241	4.768165163	3.273671805	3.373748691
sub-0151	5460.412572	10607.97752	0.251664246	5.356187019	5.753859793	3.463547688	3.556406132
sub-0152	1818.421416		0.26118415	3.046422521	3.566976871	3.369681779	3.458723086
sub-0154	4226.458076		0.250628024	3.811582738	4.433102609	3.02072043	3.089647413
sub-0155	3898.328478	1767.232358	0.263034417	6.690356383	7.162119498	5.398112057	5.34068501
sub-0156	722.2787631		0.257128047	4.055116036	4.624739381	3.091972613	3.166556013
sub-0157	10700.78441		0.263293893	4.029823071	4.516509327	2.858472884	2.975445222
sub-0158	10253.73103		0.256258673	4.544438276	5.023209741	3.468926423	3.500548272
sub-0159	9893.12035		0.244810266	5.067480442	5.589461152	4.378539791	4.50420488
sub-0160	3459.332536		0.261952135	3.070855309	3.988525833	2.113654005	1.976561092
sub-0161	1940.073112	22539.54003	0.252598206	4.050149309	4.450630225	3.099321741	3.200034146
sub-0162	2877.873189	6825.034175	0.253871908	4.484007276	4.970476826	4.203822718	4.253724794
sub-0164	8752.203463	7430.819285	0.264693725	7.958311726	8.197052569	6.479965962	6.411065313
sub-0165	2547.804525	66317.67558	0.267483178	2.162359773	2.496688746	3.48446145	3.486850712
sub-0166	2223.177834		0.276904592	4.163953042	4.599780595	3.391181985	3.510067866
sub-0167	12423.53871		0.255734354	3.810466028	4.241643283	3.396484793	3.514516708
sub-0168	3186.324354		0.269031778	4.583465995	4.849219219	3.544538445	3.627080875
sub-0169			0.25182475	4.433008204	5.012960416	3.107782811	3.235683579
sub-0170	21617.33749		0.265638916	5.537470464	6.100225447	3.800511085	3.919122118
sub-0172	8627.130854		0.257800788	3.813435652	4.32654194	3.860168477	3.914201539
sub-0174	421.1386203		0.263667133	0.745989572	1.113837551	3.392569871	3.360909146
sub-0175	5236.569672	16570.15538	0.259282269	4.277747995	4.596300578	3.508820206	3.517593499
sub-0176	737.4819336	1190.369682	0.262131071	4.117958056	4.525392346	-1.327984679	-1.340546041
sub-0177	9442.45473	14219.70176	0.259023928	2.463113146	3.08557161	3.803733028	3.74063273
sub-0179	24735.82409	47488.49402	0.273523083	3.787628218	4.340570963	2.730241573	2.817414781
sub-0181	5577.695434	33915.88755	0.2466304	4.100837033	4.364504693	3.140091199	3.153890294
sub-0183	6172.254952	9109.187807	0.251651465	4.468625011	4.828405937	3.683965688	3.770954375
sub-0184	36226.04421	9467.558433	0.254051154	3.367825304	3.910998184	2.473176438	2.544817442
sub-0185	12936.20705	6292.726445	0.245053671	4.195131588	4.51143332	2.883480634	2.890755151
sub-0186	3740.439136	3731.101044	0.258094625	4.721439163	5.273585889	3.051687962	3.115364255
sub-0187	28240.95012	4455.890603	0.268250676	5.40920078	5.749830426	4.023885106	4.12582579
sub-0188	18315.76765	6935.781304	0.241785262	5.142823455	5.482839739	3.377416714	3.431144502
sub-0189	4543.864918	8682.49773	0.244316047	4.294740213	4.785559949	1.850511746	1.804551571
sub-0190	9036.086543	7823.93455	0.24557909	3.925597696	4.423560318	2.833960622	2.9600349
