# Supplementary material for: Brief segments of neurophysiological activity enable individual differentiation
Source: Nat Commun. 2021 Sep 29;12:5713. doi: 10.1038/s41467-021-25895-8 (PMC8481307; doi:10.1038/s41467-021-25895-8)
Supplement: Supplementary file 4 — Source Data [file 41467_2021_25895_MOESM4_ESM.zip › source_data/Figure2a_Source_data_fingerprinting.csv]

Within Session Source Fingerprinting Results
Method	band	dataset	accuracy	PCA_recon_acc
AEC	Delta	t	0.9873	0.987
AEC	Delta	d	1	0.9936
AEC	Theta	t	1	1
AEC	Theta	d	1	1
AEC	Alpha	t	0.9936	0.9936
AEC	Alpha	d	1	1
AEC	Beta	t	1	1
AEC	Beta	d	1	1
AEC	Gamma	t	0.9873	0.9873
AEC	Gamma	d	0.962	0.9683
AEC	High Gamma	t	0.9493	0.9556
AEC	High Gamma	d	0.9493	0.9556
AEC	Fullband	t	0.9493	0.962
AEC	Fullband	d	0.943	0.962
PSD	Delta	t	0.9493	0.9493
PSD	Delta	d	0.924	0.924
PSD	Theta	t	0.9556	0.9556
PSD	Theta	d	0.9493	0.9493
PSD	Alpha	t	0.9556	0.9556
PSD	Alpha	d	0.943	0.943
PSD	Beta	t	0.962	0.9683
PSD	Beta	d	0.9556	0.9556
PSD	Gamma	t	0.962	0.962
PSD	Gamma	d	0.9746	0.9746
PSD	High Gamma	t	0.9746	0.981
PSD	High Gamma	d	0.943	0.9303
PSD	Fullband	t	0.962	0.962
PSD	Fullband	d	0.962	0.962
