# Supplementary material for: Brief segments of neurophysiological activity enable individual differentiation
Source: Nat Commun. 2021 Sep 29;12:5713. doi: 10.1038/s41467-021-25895-8 (PMC8481307; doi:10.1038/s41467-021-25895-8)
Supplement: Supplementary file 4 — Source Data [file 41467_2021_25895_MOESM4_ESM.zip › source_data/Figure2a_Source_data_emptyroom.csv]

EMPTY ROOM FINGERPRINTING RESULTS
Dataset_parent	Method	band	dataset	accuracy	PCA_recon_acc
Room2Person	AEC	Delta	t	0	0
Room2Person	AEC	Delta	d	0.0063	0.0379
Room2Person	AEC	Theta	t	0.0063	0.0063
Room2Person	AEC	Theta	d	0.0063	0.0253
Room2Person	AEC	Alpha	t	0	0
Room2Person	AEC	Alpha	d	0.0063	0.0253
Room2Person	AEC	Beta	t	0	0
Room2Person	AEC	Beta	d	0.00632	0.0189
Room2Person	AEC	Gamma	t	0.0253	0.0189
Room2Person	AEC	Gamma	d	0.0063	0.0316
Room2Person	AEC	High Gamma	t	0.03797	0.0379
Room2Person	AEC	High Gamma	d	0.0063	0.0379
Room2Person	AEC	fullband	t	0	0
Room2Person	AEC	fullband	d	0.0063	0.0316
Person2Room	AEC	Delta	t	0.0063	0.0949
Person2Room	AEC	Delta	d	0.1075	0.0189
Person2Room	AEC	Theta	t	0.0063	0.2784
Person2Room	AEC	Theta	d	0.1265	0.03164
Person2Room	AEC	Alpha	t	0.0063	0.1645
Person2Room	AEC	Alpha	d	0.1139	0.0316
Person2Room	AEC	Beta	t	0.00632	0.5
Person2Room	AEC	Beta	d	0.0506	0.0506
Person2Room	AEC	Gamma	t	0.0063	0.5253
Person2Room	AEC	Gamma	d	0.3354	0.3354
Person2Room	AEC	High Gamma	t	0.0063	0.7278
Person2Room	AEC	High Gamma	d	0.8164	0.8354
Person2Room	AEC	fullband	t	0.0063	0.7088
Person2Room	AEC	fullband	d	0.1075	0.1455
Room2Person	PSD	Delta	t	0.1898	0.2025
Room2Person	PSD	Delta	d	0.0949	0.0949
Room2Person	PSD	Theta	t	0.1835	0.1962
Room2Person	PSD	Theta	d	0.2151	0.2215
Room2Person	PSD	Alpha	t	0.1898	0.2151
Room2Person	PSD	Alpha	d	0.1582	0.1645
Room2Person	PSD	Beta	t	0.1075	0.1202
Room2Person	PSD	Beta	d	0.1012	0.0949
Room2Person	PSD	Gamma	t	0.0569	0.0569
Room2Person	PSD	Gamma	d	0.0696	0.0886
Room2Person	PSD	High Gamma	t	0.02531	0.0189
Room2Person	PSD	High Gamma	d	0.0886	0.1582
Room2Person	PSD	fullband	t	0.2278	0.2658
Room2Person	PSD	fullband	d	0.1898	0.1392
Person2Room	PSD	Delta	t	0.1898	0.1898
Person2Room	PSD	Delta	d	0.1835	0.1898
Person2Room	PSD	Theta	t	0.1582	0.1708
Person2Room	PSD	Theta	d	0.2025	0.2025
Person2Room	PSD	Alpha	t	0.1202	0.1202
Person2Room	PSD	Alpha	d	0.2468	0.2784
Person2Room	PSD	Beta	t	0.1075	0.1265
Person2Room	PSD	Beta	d	0.1329	0.1329
Person2Room	PSD	Gamma	t	0.1012	0.1265
Person2Room	PSD	Gamma	d	0.08227	0.1012
Person2Room	PSD	High Gamma	t	0.1518	0.1708
Person2Room	PSD	High Gamma	d	0.0189	0.0189
Person2Room	PSD	fullband	t	0.1455	0.1329
Person2Room	PSD	fullband	d	0.2911	0.2974
