# Supplementary material for: Brief segments of neurophysiological activity enable individual differentiation
Source: Nat Commun. 2021 Sep 29;12:5713. doi: 10.1038/s41467-021-25895-8 (PMC8481307; doi:10.1038/s41467-021-25895-8)
Supplement: Supplementary file 4 — Source Data [file 41467_2021_25895_MOESM4_ESM.zip › source_data/Figure3b_source_data.csv]

Method	participants_id	Group	age	Gender	Dominant Hand	time_of_record	difference_between_recordings	differentiability	pca_differentiability
AEC	sub-0001	Control	42	male	right	298.9995833	152	3.245759065	3.365526927
AEC	sub-0002	Control	23	male	right	299.9995833	364	4.15536531	4.391698005
AEC	sub-0003	Control	35	female	right	299.9995833	95	3.427847013	3.415465722
AEC	sub-0008	Control	26	male	right	599.9995833	1029	4.222103668	4.549969311
AEC	sub-0011	Control	29	male	right	298.9995833	263	3.697228756	3.921413769
AEC	sub-0014	Control	21	male	right	299.9995833	19	3.13215996	3.867257523
AEC	sub-0016	Control	32	female	right	599.9995833	799	1.440859937	1.900096953
AEC	sub-0022	Control	28	male	right	397.9995833	275	0.133043812	0.213172542
AEC	sub-0023	Control	30	female	right	299.9995833	96	2.689282102	3.287278477
AEC	sub-0025	Control	21	male	right	598.9995833	128	-0.36368259	0.144694339
AEC	sub-0030	Control	29	male	right	299.9995833	30	3.554395398	3.962301886
AEC	sub-0032	Control	24	female	right	299.9995833	6	3.683215681	3.608436961
AEC	sub-0035	Control	22	female	right	299.9995833	5	3.725812841	3.838479805
AEC	sub-0040	Control	24	male	right	598.9995833	54	2.614738225	3.055291361
AEC	sub-0046	Control	26	female	right	299.9995833	13	2.426595419	3.058707331
AEC	sub-0048	Control	32	female	right	298.9995833	213	3.210551393	3.569086306
AEC	sub-0049	Control	38	male	right	299.9995833	8	3.389203751	3.605609357
AEC	sub-0050	Control	21	male	right	299.9995833	30	1.849474606	2.428470015
AEC	sub-0051	Control	26	female	right	598.9995833	852	3.308439401	3.515110892
AEC	sub-0062	Control	37	male	right	119.9998333	1	2.380648414	2.76454918
AEC	sub-0093	Control	31	male	right	299.9995833	290	2.941630444	3.302574524
AEC	sub-0106	Control	24	female	right	479.9995833	373	3.494402103	3.788568297
AEC	sub-0108	Spec	21	female	right	299.9995833	139	1.352292758	1.253815962
AEC	sub-0109	Spec	20	female	right	299.9995833	177	3.678796361	3.70872318
AEC	sub-0110	Spec	21	female	right	299.9995833	142	2.719681055	2.968089208
AEC	sub-0111	Spec	18	female	left	299.9995833	162	2.981721234	3.705502945
AEC	sub-0112	Spec	37	female	right	299.9995833	140	3.00440261	3.445103869
AEC	sub-0114	Spec	23	female	left	299.9995833	163	3.229948005	3.304097197
AEC	sub-0116	Spec	31	female	right	299.9995833	136	2.568559427	2.867195028
AEC	sub-0117	Spec	18	female	right	299.9995833	138	0.98851575	1.277978824
AEC	sub-0118	Spec	22	female	right	299.9995833	165	3.097019974	3.293043486
AEC	sub-0119	Spec	21	female	right	299.9995833	163	3.061307322	3.490457743
AEC	sub-0120	Spec	21	female	right	299.9995833	165	4.16397859	4.373314002
AEC	sub-0121	Spec	19	female	right	299.9995833	162	2.414026122	2.988803537
AEC	sub-0123	Spec	23	female	right	299.9995833	171	3.379117158	3.673918238
AEC	sub-0125	Spec	18	female	right	299.9995833	174	2.796200287	3.329881184
AEC	sub-0126	Spec	20	male	right	299.9995833	160	3.290665003	3.377273271
AEC	sub-0127	Spec	18	male	left	299.9995833	170	3.344057907	3.870586439
AEC	sub-0128	Spec	19	male	right	299.9995833	135	3.523572298	3.784002252
AEC	sub-0129	Spec	20	male	right	299.9995833	159	2.881617635	3.291331252
AEC	sub-0130	Spec	18	female	right	299.9995833	160	2.550114841	3.049625641
AEC	sub-0131	Spec	20	male	right	299.9995833	160	3.753015664	3.806804128
AEC	sub-0132	Spec	18	male	right	299.9995833	155	4.304597906	4.388972229
AEC	sub-0133	Spec	18	male	right	299.9995833	137	1.856452869	1.782850122
AEC	sub-0150	Control	26	male	right	299.9995833	103	3.575763216	3.661695678
AEC	sub-0159	Control	73	male	right	299.9995833	435	3.766237138	4.277324279
AEC	sub-0167	Control	73	male	right	299.9995833	417	2.754689584	2.995743038
PSD	sub-0001	Control	42	male	right	298.9995833	152	3.957248271	4.139170743
PSD	sub-0002	Control	23	male	right	299.9995833	364	3.334571329	3.551702106
PSD	sub-0003	Control	35	female	right	299.9995833	95	3.724211438	3.765664749
PSD	sub-0008	Control	26	male	right	599.9995833	1029	3.961875484	4.107996609
PSD	sub-0011	Control	29	male	right	298.9995833	263	4.456190563	4.634284144
PSD	sub-0014	Control	21	male	right	299.9995833	19	3.1750897	3.269310485
PSD	sub-0016	Control	32	female	right	599.9995833	799	2.67900983	2.972924692
PSD	sub-0022	Control	28	male	right	397.9995833	275	1.095659772	1.010149301
PSD	sub-0023	Control	30	female	right	299.9995833	96	3.784180881	3.967158579
PSD	sub-0025	Control	21	male	right	598.9995833	128	3.212280806	3.219508843
PSD	sub-0030	Control	29	male	right	299.9995833	30	2.799679155	3.09451971
PSD	sub-0032	Control	24	female	right	299.9995833	6	3.922810489	4.024660764
PSD	sub-0035	Control	22	female	right	299.9995833	5	3.815954312	3.94617489
PSD	sub-0040	Control	24	male	right	598.9995833	54	3.55171341	3.815403196
PSD	sub-0046	Control	26	female	right	299.9995833	13	3.360000675	3.448153025
PSD	sub-0048	Control	32	female	right	298.9995833	213	4.365540606	4.486306583
PSD	sub-0049	Control	38	male	right	299.9995833	8	4.049468082	4.16323874
PSD	sub-0050	Control	21	male	right	299.9995833	30	2.986435312	3.081494425
PSD	sub-0051	Control	26	female	right	598.9995833	852	4.106852479	4.250940144
PSD	sub-0062	Control	37	male	right	119.9998333	1	2.914292355	2.764730432
PSD	sub-0093	Control	31	male	right	299.9995833	290	2.976762122	3.203570308
PSD	sub-0106	Control	24	female	right	479.9995833	373	3.224083638	3.275641985
PSD	sub-0108	Spec	21	female	right	299.9995833	139	2.802506749	2.848376785
PSD	sub-0109	Spec	20	female	right	299.9995833	177	3.747353004	3.917886143
PSD	sub-0110	Spec	21	female	right	299.9995833	142	3.405063494	3.557793524
PSD	sub-0111	Spec	18	female	left	299.9995833	162	2.257234137	2.322758155
PSD	sub-0112	Spec	37	female	right	299.9995833	140	3.628376516	3.863257808
PSD	sub-0114	Spec	23	female	left	299.9995833	163	4.054235632	4.199148881
PSD	sub-0116	Spec	31	female	right	299.9995833	136	3.380848601	3.529528458
PSD	sub-0117	Spec	18	female	right	299.9995833	138	2.682448298	2.950614827
PSD	sub-0118	Spec	22	female	right	299.9995833	165	3.034895335	3.222459339
PSD	sub-0119	Spec	21	female	right	299.9995833	163	3.520167487	3.765854216
PSD	sub-0120	Spec	21	female	right	299.9995833	165	3.675917663	3.858144748
PSD	sub-0121	Spec	19	female	right	299.9995833	162	3.002241654	3.25317086
PSD	sub-0123	Spec	23	female	right	299.9995833	171	3.472922388	3.730120953
PSD	sub-0125	Spec	18	female	right	299.9995833	174	3.44349764	3.715139579
PSD	sub-0126	Spec	20	male	right	299.9995833	160	4.486657678	4.670663214
PSD	sub-0127	Spec	18	male	left	299.9995833	170	3.106085934	3.333544318
PSD	sub-0128	Spec	19	male	right	299.9995833	135	3.568336968	3.696782019
PSD	sub-0129	Spec	20	male	right	299.9995833	159	3.348289115	3.47015496
PSD	sub-0130	Spec	18	female	right	299.9995833	160	3.298855655	3.545203885
PSD	sub-0131	Spec	20	male	right	299.9995833	160	3.870270321	4.028988122
PSD	sub-0132	Spec	18	male	right	299.9995833	155	3.319944176	3.521014178
PSD	sub-0133	Spec	18	male	right	299.9995833	137	3.740783379	3.850298817
PSD	sub-0150	Control	26	male	right	299.9995833	103	3.833206865	4.003033484
PSD	sub-0159	Control	73	male	right	299.9995833	435	4.174388276	4.335227782
PSD	sub-0167	Control	73	male	right	299.9995833	417	3.773673683	3.877549801
