# Supplementary material for: Brief segments of neurophysiological activity enable individual differentiation
Source: Nat Commun. 2021 Sep 29;12:5713. doi: 10.1038/s41467-021-25895-8 (PMC8481307; doi:10.1038/s41467-021-25895-8)
Supplement: Supplementary file 4 — Source Data [file 41467_2021_25895_MOESM4_ESM.zip › source_data/FigureS16_source_data.csv]

Method	Compon_no	varince	p_value
PSD	1	0.447903	0.00119988
PSD	2	0.2839495	0.00329967
PSD	3	0.1367966	0.47945205
PSD	4	0.1313508	0.42825717
AEC	1	0.4315676	0.02159784
AEC	2	0.2561887	0.05139486
AEC	3	0.1875992	0.23007699
AEC	4	0.1246446	0.83861614
