# Supplementary material for: Brief segments of neurophysiological activity enable individual differentiation
Source: Nat Commun. 2021 Sep 29;12:5713. doi: 10.1038/s41467-021-25895-8 (PMC8481307; doi:10.1038/s41467-021-25895-8)
Supplement: Supplementary file 4 — Source Data [file 41467_2021_25895_MOESM4_ESM.zip › source_data/FigureS6_Source_data.csv]

Within-session shortened fingerprinting challenge
Dataset_parent	Method	band	dataset	ACC	PCA_ACC
D1D3	AEC	Delta	t	0.6012	0.6139
D1D3	AEC	Delta	d	0.6835	0.6708
D1D3	AEC	Theta	t	0.8037	0.8164
D1D3	AEC	Theta	d	0.8354	0.8481
D1D3	AEC	Alpha	t	0.8797	0.8797
D1D3	AEC	Alpha	d	0.8734	0.8797
D1D3	AEC	Beta	t	0.981	0.9873
D1D3	AEC	Beta	d	0.962	0.9746
D1D3	AEC	Gamma	t	0.962	0.962
D1D3	AEC	Gamma	d	0.9493	0.9493
D1D3	AEC	High Gamma	t	0.9177	0.9177
D1D3	AEC	High Gamma	d	0.8987	0.905
D2D3	AEC	Delta	t	0.6772	0.6708
D2D3	AEC	Delta	d	0.6392	0.6518
D2D3	AEC	Theta	t	0.8417	0.8417
D2D3	AEC	Theta	d	0.867	0.886
D2D3	AEC	Alpha	t	0.867	0.8797
D2D3	AEC	Alpha	d	0.8417	0.8607
D2D3	AEC	Beta	t	0.9936	0.9936
D2D3	AEC	Beta	d	0.9746	0.9683
D2D3	AEC	Gamma	t	0.9367	0.9367
D2D3	AEC	Gamma	d	0.943	0.943
D2D3	AEC	High Gamma	t	0.9113	0.9113
D2D3	AEC	High Gamma	d	0.905	0.9113
D1D2	AEC	Delta	t	0.7658	0.7658
D1D2	AEC	Delta	d	0.7658	0.7784
D1D2	AEC	Theta	t	0.924	0.9113
D1D2	AEC	Theta	d	0.943	0.9493
D1D2	AEC	Alpha	t	0.962	0.9683
D1D2	AEC	Alpha	d	0.9683	0.9746
D1D2	AEC	Beta	t	1	1
D1D2	AEC	Beta	d	1	1
D1D2	AEC	Gamma	t	0.962	0.9683
D1D2	AEC	Gamma	d	0.962	0.9556
D1D2	AEC	High Gamma	t	0.9556	0.9556
D1D2	AEC	High Gamma	d	0.943	0.9556
D1D2	AEC	Fullband	t	0.9683	0.9746
D1D2	AEC	Fullband	d	0.9556	0.9602
D2D3	AEC	Fullband	t	0.9367	0.9367
D2D3	AEC	Fullband	d	0.9303	0.943
D1D3	AEC	Fullband	t	0.9493	0.9493
D1D3	AEC	Fullband	d	0.9303	0.9303
D1D3	PSD	Delta	t	0.3164	0.3354
D1D3	PSD	Delta	d	0.3354	0.3227
D1D3	PSD	Theta	t	0.424	0.4303
D1D3	PSD	Theta	d	0.443	0.443
D1D3	PSD	Alpha	t	0.4177	0.4303
D1D3	PSD	Alpha	d	0.4683	0.4746
D1D3	PSD	Beta	t	0.7215	0.7025
D1D3	PSD	Beta	d	0.6455	0.6708
D1D3	PSD	Gamma	t	0.6518	0.6455
D1D3	PSD	Gamma	d	0.6329	0.6329
D1D3	PSD	High Gamma	t	0.7911	0.7341
D1D3	PSD	High Gamma	d	0.7911	0.7594
D2D3	PSD	Delta	t	0.2974	0.2848
D2D3	PSD	Delta	d	0.2974	0.2974
D2D3	PSD	Theta	t	0.4556	0.462
D2D3	PSD	Theta	d	0.4113	0.4113
D2D3	PSD	Alpha	t	0.5	0.5063
D2D3	PSD	Alpha	d	0.462	0.4556
D2D3	PSD	Beta	t	0.7151	0.7025
D2D3	PSD	Beta	d	0.6012	0.6582
D2D3	PSD	Gamma	t	0.6455	0.7088
D2D3	PSD	Gamma	d	0.6898	0.6962
D2D3	PSD	High Gamma	t	0.8227	0.7974
D2D3	PSD	High Gamma	d	0.8354	0.7784
D1D2	PSD	Delta	t	0.4493	0.4493
D1D2	PSD	Delta	d	0.4367	0.4556
D1D2	PSD	Theta	t	0.6645	0.6455
D1D2	PSD	Theta	d	0.5759	0.5886
D1D2	PSD	Alpha	t	0.6518	0.6455
D1D2	PSD	Alpha	d	0.7278	0.7405
D1D2	PSD	Beta	t	0.9177	0.8987
D1D2	PSD	Beta	d	0.9303	0.943
D1D2	PSD	Gamma	t	0.924	0.924
D1D2	PSD	Gamma	d	0.8924	0.8924
D1D2	PSD	High Gamma	t	0.905	0.886
D1D2	PSD	High Gamma	d	0.9303	0.8987
D1D2	PSD	Fullband	t	0.905	0.8987
D1D2	PSD	Fullband	d	0.9303	0.9177
D2D3	PSD	Fullband	t	0.7151	0.7151
D2D3	PSD	Fullband	d	0.6392	0.6392
D1D3	PSD	Fullband	t	0.6265	0.6139
D1D3	PSD	Fullband	d	0.6265	0.6139
