# Supplementary material for: Brief segments of neurophysiological activity enable individual differentiation
Source: Nat Commun. 2021 Sep 29;12:5713. doi: 10.1038/s41467-021-25895-8 (PMC8481307; doi:10.1038/s41467-021-25895-8)
Supplement: Supplementary file 4 — Source Data [file 41467_2021_25895_MOESM4_ESM.zip › source_data/Figure5_source_data.csv]

Method	component	feat	value	upper_CI	lower_CI
PSD	1	Clinical Status	0.51103383	0.594246956	0.2911539
PSD	1	Age	-0.38925824	-0.175808309	-0.52665884
PSD	1	Gender	0.44022414	0.513761775	0.23432287
PSD	1	Handedness	0.12585485	0.316078946	-0.08002512
PSD	2	Clinical Status	-0.31018373	-0.146271986	-0.445153614
PSD	2	Age	-0.66306192	-0.534488781	-0.761131606
PSD	2	Gender	0.13066879	0.33380932	-0.083926996
PSD	2	Handedness	-0.063246168	0.079243596	-0.254279872
PSD	3	Clinical Status	0.083152853	0.276164136	-0.180611767
PSD	3	Age	-0.1877445	0.034984669	-0.344691158
PSD	3	Gender	-0.41854209	-0.27249679	-0.443095477
PSD	3	Handedness	0.21523543	0.362616402	2.95E-02
PSD	4	Clinical Status	0.094795704	0.323913044	-0.264653558
PSD	4	Age	-0.09957125	0.132010301	-0.283234875
PSD	4	Gender	-0.083644211	0.208139838	-0.331544753
PSD	4	Handedness	-0.39299348	1.17E-06	-0.434224003
AEC	1	Clinical Status	0.29558346	0.335527087	0.160764724
AEC	1	Age	-0.18313056	0.038770471	-0.257290704
AEC	1	Gender	0.21692164	0.281619626	-0.038484417
AEC	1	Handedness	0.25695255	0.34501544	0.105633048
AEC	2	Clinical Status	-0.24056205	0.112501914	-0.415108795
AEC	2	Age	-0.48545599	0.346653311	-0.650530018
AEC	2	Gender	0.11327301	0.742690028	-0.121266638
AEC	2	Handedness	-0.23575684	0.095087727	-0.427310908
AEC	3	Clinical Status	-0.08063481	0.112501914	-0.293718474
AEC	3	Age	0.16549556	0.346653311	-0.03478786
AEC	3	Gender	0.62888592	0.742690028	0.451688252
AEC	3	Handedness	-0.10005508	0.095087727	-0.343619889
AEC	4	Clinical Status	0.36632514	0.536123191	0.042560227
AEC	4	Age	0.026011622	0.260465358	-0.164767191
AEC	4	Gender	-0.03944286	0.189140103	-0.296214732
AEC	4	Handedness	-0.40133542	-0.15417376	-0.549694346
