# Supplementary material for: Brief segments of neurophysiological activity enable individual differentiation
Source: Nat Commun. 2021 Sep 29;12:5713. doi: 10.1038/s41467-021-25895-8 (PMC8481307; doi:10.1038/s41467-021-25895-8)
Supplement: Supplementary file 4 — Source Data [file 41467_2021_25895_MOESM4_ESM.zip › source_data/README.txt]

READ ME file for source data

Please find a description for each source file below.

Main Figures:

Figure 2:

Figure2a_Source_data_fingerprinting corresponds to the within-session fingerprinting challenge presented in the manuscript.

Figure2a_Source_data_emptyroom corresponds to the empty room control analysis (see Manuscript and Supplemental Information for details).

Figure2b_soruce_data contains differentiability for each subject and their corresponding artifact estimate when available (see Manuscript for details). 

Figure 3:

Figure3a_Source_data contains source data for between session fingerprinting.

Figure3b_Source_data contains differentiability score data and difference in days between recordings for all participants who had two scans.

Figure3c_Source_data contains data for all between-session shortened fingerprinting challenges.

Figure3d_Source_data data for all fingerprinting challenges both at the source and sensor level.

Figure 5:

Figure5_Source_data contains all data needed to plot behavioural weights associated to the PLS analysis.


Supplementary Figures:

Supplementary Figure 1:

FigureS1a_source_data contains demographics and differentiability results for within-session AEC challenge. 

FigureS1b_source_data contains demographics and differentiability results for within-session PSD challenge. 

Supplementary Figure 2:

FigureS2_source_data contains duration of recording and differentiability for both PSD and AEC within-session fingerprinting challenges.

Supplementary Figure 3:

FigureS3_Soruce_data contains data for within-session challenge.

Supplementary Figure 5:

Source data for Supplementary Figure 5 can be found in FigureS2_source_data (see differentiability column). 

Supplementary Figure 6:

FigureS6_Source_data contains data for the within-session shortened fingerprinting challenge.

Supplementary Figure 7:

FigureS7_Source_data contains data for the between-session fingerprinting challenge.

Supplementary Figure 8:

FigureS8_Source_data contains data for the empty room sensor data fingerprinting challenge.

Supplementary Figure 9, 10, & 11:

FigureS9-10-11_source_data contains sensor level fingerprinting challenges, see Supplemental Information for details. 

Supplementary Figure 16:

FigureS16_source_data contains results of permutations for PLS analysis including component variance explained and p-value of said component. 
