# Supplementary material for: Brief segments of neurophysiological activity enable individual differentiation
Source: Nat Commun. 2021 Sep 29;12:5713. doi: 10.1038/s41467-021-25895-8 (PMC8481307; doi:10.1038/s41467-021-25895-8)
Supplement: Supplementary file 4 — Source Data [file 41467_2021_25895_MOESM4_ESM.zip › source_data/FigureS8_source_data.csv]

EMPTY ROOM SENSOR RESULTS
Dataset_parent	Method	band	dataset	accuracy
Room2Person	AEC	Delta	t	0.0126
Room2Person	AEC	Delta	d	0.0063
Room2Person	AEC	Theta	t	0
Room2Person	AEC	Theta	d	0.0063
Room2Person	AEC	Alpha	t	0.0253
Room2Person	AEC	Alpha	d	0.0063
Room2Person	AEC	Beta	t	0
Room2Person	AEC	Beta	d	0.0063
Room2Person	AEC	Gamma	t	0
Room2Person	AEC	Gamma	d	0.0063
Room2Person	AEC	High Gamma	t	0
Room2Person	AEC	High Gamma	d	0.0316
Room2Person	AEC	fullband	t	0.0126
Room2Person	AEC	fullband	d	0.00632
Person2Room	AEC	Delta	t	0.1075
Person2Room	AEC	Delta	d	0
Person2Room	AEC	Theta	t	0.0063
Person2Room	AEC	Theta	d	0
Person2Room	AEC	Alpha	t	0.0063
Person2Room	AEC	Alpha	d	0
Person2Room	AEC	Beta	t	0.0063
Person2Room	AEC	Beta	d	0
Person2Room	AEC	Gamma	t	0
Person2Room	AEC	Gamma	d	0.0063
Person2Room	AEC	High Gamma	t	0.0126
Person2Room	AEC	High Gamma	d	0.0253
Person2Room	AEC	fullband	t	0.0063
Person2Room	AEC	fullband	d	0.0063
Room2Person	PSD	Delta	t	0.0125
Room2Person	PSD	Delta	d	0.0063
Room2Person	PSD	Theta	t	0.0126
Room2Person	PSD	Theta	d	0.0189
Room2Person	PSD	Alpha	t	0.0063
Room2Person	PSD	Alpha	d	0.0063
Room2Person	PSD	Beta	t	0.0063
Room2Person	PSD	Beta	d	0.0063
Room2Person	PSD	Gamma	t	0.0063
Room2Person	PSD	Gamma	d	0.0063
Room2Person	PSD	High Gamma	t	0.0063
Room2Person	PSD	High Gamma	d	0.0253
Room2Person	PSD	fullband	t	0.0189
Room2Person	PSD	fullband	d	0.0063
Person2Room	PSD	Delta	t	0.0126
Person2Room	PSD	Delta	d	0.0063
Person2Room	PSD	Theta	t	0.0189
Person2Room	PSD	Theta	d	0.0126
Person2Room	PSD	Alpha	t	0
Person2Room	PSD	Alpha	d	0.0063
Person2Room	PSD	Beta	t	0.0063
Person2Room	PSD	Beta	d	0.0063
Person2Room	PSD	Gamma	t	0.0063
Person2Room	PSD	Gamma	d	0.0235
Person2Room	PSD	High Gamma	t	0.0126
Person2Room	PSD	High Gamma	d	0.0189
Person2Room	PSD	fullband	t	0.0126
Person2Room	PSD	fullband	d	0.018
