# Supplementary material for: Brief segments of neurophysiological activity enable individual differentiation
Source: Nat Commun. 2021 Sep 29;12:5713. doi: 10.1038/s41467-021-25895-8 (PMC8481307; doi:10.1038/s41467-021-25895-8)
Supplement: Supplementary file 4 — Source Data [file 41467_2021_25895_MOESM4_ESM.zip › source_data/Figure3a_Source_data.csv]

Between Session fingerprtinting
Method	band	dataset	accuracy	PCA_recon_accuracy
AEC	Delta	t	0.8936	0.9148
AEC	Delta	d	0.8723	0.8723
AEC	Theta	t	0.9148	0.9148
AEC	Theta	d	0.8297	0.9148
AEC	Alpha	t	0.8936	0.8936
AEC	Alpha	d	0.8297	0.8723
AEC	Beta	t	0.9574	0.9787
AEC	Beta	d	0.9148	0.9361
AEC	Gamma	t	0.8936	0.8936
AEC	Gamma	d	0.9787	0.9787
AEC	High Gamma	t	0.8085	0.8297
AEC	High Gamma	d	0.7659	0.8085
AEC	Fullband	t	0.8936	0.9148
AEC	Fullband	d	0.8936	0.8936
PSD	Delta	t	0.9361	0.9361
PSD	Delta	d	0.9148	0.9148
PSD	Theta	t	0.9574	0.9574
PSD	Theta	d	0.9574	0.9574
PSD	Alpha	t	0.9361	0.9574
PSD	Alpha	d	0.9575	0.9574
PSD	Beta	t	0.9574	0.9574
PSD	Beta	d	0.9787	0.9787
PSD	Gamma	t	0.9787	0.9787
PSD	Gamma	d	0.9787	0.9787
PSD	High Gamma	t	0.9148	0.9361
PSD	High Gamma	d	0.9574	0.9574
PSD	Fullband	t	0.9787	0.9787
PSD	Fullband	d	0.9787	0.9787
